# Supplementary material for: De Novo Transcriptome Analysis Provides Insights into Immune Related Genes and the RIG-I-Like Receptor Signaling Pathway in the Freshwater Planarian (Dugesia japonica)
Source: PLoS One. 2016 Mar 17;11(3):e0151597. doi: 10.1371/journal.pone.0151597 (PMC4795655; doi:10.1371/journal.pone.0151597)
Supplement: S3 File — (TXT) [file pone.0151597.s003.txt]

term_type	term	                                                     number	            percent	                              GO
biological_process	immune system process	                              246	      0.0304493130337913	                  GO:0002376


 Serial number	       GO                                  name of the corresponding protein 

comp8835_c0_seq8(GO:0045087);      PREDICTED: interferon-induced helicase C domain-containing protein 1  
comp3385_c0_seq3(GO:0002376);      SAM domain and HD domain-containing protein 1
comp6797_c0_seq1(GO:0050900);      Moesin/ezrin/radixin 1
comp7944_c0_seq1(GO:0002686,GO:0043305,GO:0060368);     predicted protein [Nematostella predicted protein]
comp7750_c0_seq2(GO:0045648);      Aryl hydrocarbon receptor nuclear translocator homolog (darnt) 
comp2102_c0_seq1(GO:0070423,GO:0034130,GO:0035666,GO:0002755,GO:0034134,GO:0034142,GO:0034138);        PREDICTED: similar to predicted protein, partial [Hydra magnipapillata]
comp8835_c0_seq3(GO:0039529,GO:0002230);      Hypothetical protein BRAFLDRAFT_249510 [Branchiostoma floridae]
comp18677_c0_seq1(GO:0033151,GO:0030217,GO:0016447);      DNA ligase 4 [Crassostrea gigas]    
comp14905_c0_seq1(GO:0050776);      PREDICTED: dual specificity protein phosphatase 10-like [Xenopus laevis]   
comp25638_c0_seq1(GO:0002709,GO:0002889,GO:0050671,GO:0050870,GO:0050864,GO:0002824,GO:0042098,GO:0030217,GO:0002708,GO:0050851,GO:0045619);        unnamed protein product [Rattus norvegicus]
comp6297_c0_seq1(GO:0002756);       PREDICTED: mitogen-activated protein kinase 14 isoform 1 [Gallus gallus] 
comp24721_c0_seq1(GO:0019730);     ATP-dependent RNA helicase DDX5/DBP2 [Clonorchis sinensis]
comp20069_c0_seq1(GO:0033077);     Frizzled 5/8-like protein receptor precursor [Saccoglossus kowalevskii]
comp22567_c0_seq1(GO:0002479);     Hypothetical protein IMG5_123250 [Ichthyophthirius multifiliis]
comp5349_c0_seq1(GO:0050868);       PREDICTED: hypothetical protein LOC100631467 [Amphimedon queenslandica] 
comp4509_c0_seq6(GO:0033081);       Cleft lip and palate transmembrane protein 1 homolog [Schistosoma ]
comp8961_c0_seq1(GO:0045087);       PREDICTED: similar to Dak protein [Ciona intestinalis] 
comp1863_c0_seq1(GO:0060266,GO:0002819);       Chain A, Crystal Structure Of The Catalytic Domain Of Human Mkp5     
comp23011_c0_seq2(GO:0002376);      hypothetical protein [Schistosoma japonicum]
comp2077_c0_seq2(GO:0050852);       ubiquitin conjugating enzyme 7 interacting protein [Culex quinquefasciatus]
comp4610_c0_seq1(GO:0002376);       PREDICTED: phospholipid scramblase 1 [Canis lupus familiaris]
comp1434_c0_seq1(GO:0045088);       cell division cycle protein 37 [Clonorchis sinensis]
comp11200_c0_seq1(GO:0030097);      DNA repair helicase rad3/xp-d [Schistosoma mansoni]
comp3671_c0_seq1(GO:0002756);       Dual specificity mitogen-activated protein kinase kinase 3 [Crassostrea gigas]
comp12770_c0_seq1(GO:0030224);      cGMP-dependent 3' 5'-cyclic phosphodiesterase [Clonorchis sinensis]
comp11024_c0_seq1(GO:0002479);
comp27351_c0_seq1(GO:0035206);       ryanodine receptor related [Schistosoma mansoni]
comp20541_c0_seq1(GO:0030593);       PREDICTED: cAMP-specific 3',5'-cyclic phosphodiesterase 4D-like [Anolis carolinensis]
comp18099_c0_seq1(GO:2000401);      serine/threonine-protein kinase 10 [Xenopus (Silurana) tropicalis]
comp3385_c0_seq1(GO:0045087);       hypothetical protein TRIADDRAFT_18236 [Trichoplax adhaerens]
comp10578_c0_seq1(GO:0035162);      PREDICTED: activin receptor type-1 isoform 1 [Ornithorhynchus anatinus]
comp30119_c0_seq1(GO:0006958,GO:0045087);
comp12895_c0_seq1(GO:0060337);      PREDICTED: myxovirus resistance protein 1 [Oryctolagus cuniculus]
comp17185_c0_seq1(GO:0002553);      14-3-3 zeta [Mus musculus]
comp4698_c0_seq1(GO:0060266,GO:0002819);  PREDICTED: dual specificity phosphatase 10-like [Saccoglossus kowalevskii]
comp4741_c0_seq1(GO:0002479);       proteasome (prosome, macropain) 26S subunit, ATPase, 3 [Schistosoma japonicum]
comp19372_c0_seq1(GO:0045646,GO:0030854);   Zinc finger protein Gfi-1 [Crassostrea gigas]
comp3871_c0_seq1(GO:0034341);      AGAP006441-PB [Anopheles gambiae str. PEST]
comp26467_c0_seq1(GO:0045087);
comp16411_c0_seq1(GO:0034130,GO:0035666,GO:0002755,GO:0034134,GO:0034138,GO:0034142);  SJCHGC05810 protein [Schistosoma japonicum]
comp12906_c0_seq1(GO:0030593);       calcium-dependent protein kinase C [Aplysia californica]
comp16789_c0_seq1(GO:0002479);       proteasome activator subunit 3 [Clonorchis sinensis]
comp22081_c0_seq1(GO:0045653);
comp3795_c0_seq4(GO:0019886,GO:0050690);    AP-1 complex subunit gamma-1 [Clonorchis sinensis]
comp5186_c0_seq1(GO:0030099);        hypothetical protein DICPUDRAFT_42383 [Dictyostelium purpureum]
comp10601_c0_seq1(GO:0030224);       cGMP-dependent 3',5'-cyclic phosphodiesterase isoform PDE2A2 precursor [Rattus norvegicus]
comp12403_c0_seq1(GO:0050852);       RanBP-type and C3HC4-type zinc finger-containing protein 1 [Culex quinquefasciatus]
comp9347_c0_seq1(GO:0060333,GO:0060337,GO:0045622);    SJCHGC05743 protein [Schistosoma japonicum]
comp16733_c0_seq1(GO:0016445);        msh6 [Schmidtea mediterranea]
comp11200_c0_seq2(GO:0030097);       DNA repair helicase rad3/xp-d [Schistosoma mansoni]
comp2894_c0_seq1(GO:0002479);        SJCHGC09284 protein [Schistosoma proteasome (prosome, macropain) 26S subunit, ATPase 2 [Schistosoma japonicum]
comp27395_c0_seq1(GO:0045088,GO:0009627);   Cytochrome P450 2M1 [Salmo salar]
comp2950_c0_seq1(GO:0006955,GO:0051607);    GJ19194 [Drosophila virilis]
comp3526_c0_seq1(GO:0071346);         Argininosuccinate synthase [Callorhinchus milii]
comp27822_c0_seq1(GO:0045087);
comp11720_c0_seq1(GO:0002376);       PREDICTED: discs, large homolog 1 (Drosophila) [Taeniopygia guttata]
comp5050_c0_seq1(GO:0045653);        histone H4 [Homo sapiens]
comp5082_c0_seq1(GO:0002573,GO:0002224); PREDICTED: TNF receptor-associated factor 6 [Oryctolagus cuniculus]
comp6857_c0_seq1(GO:0035162,GO:0043249);   PREDICTED: zinc finger protein 675-like [Anolis carolinensis]
comp3161_c0_seq1(GO:0006964);        hypothetical protein BRAFLDRAFT_67376 [Branchiostoma floridae]
comp6057_c0_seq1(GO:0002376);        PREDICTED: caspase 3 [Taeniopygia guttata]
comp25913_c0_seq1(GO:0045671);       neurofibromin [Schistosoma mansoni]
comp10812_c0_seq1(GO:0050869,GO:0042130,GO:0002924,GO:0050900,GO:0002635,GO:0033085,GO:0002897);     forkhead box protein J1 [Clonorchis sinensis]
comp3921_c0_seq1(GO:0070423,GO:0050852,GO:0034130,GO:0035666,GO:0034134,GO:0002479,GO:0002755,GO:0034142,GO:0034138);   ubiquitin, partial [Trichoderma harzianum]
comp14543_c0_seq1(GO:0034130,GO:0002755,GO:0034134,GO:0034142);    MAP3K-1, partial [Schmidtea mediterranea]
comp5080_c0_seq1(GO:0035162,GO:0043249);     PREDICTED: mitoferrin-2-like [Strongylocentrotus purpuratus]
comp7567_c0_seq2(GO:0046651);          predicted protein [Nematostella predicted protein [Nematostella vectensis]
comp1866_c0_seq1(GO:0035010);         hypothetical protein DAPPUDRAFT_307275 [Daphnia pulex]
comp7437_c0_seq1(GO:0060215);
comp32775_c0_seq1(GO:0002331);       serine-protein kinase ATM [Sus ATM_PIG RecName: Full=Serine-protein kinase ATM; AltName: Full=Ataxia telangiectasia mutated homolog; 
comp66_c0_seq1(GO:0042267);          PREDICTED: similar to beta-tubulin [Hydra magnipapillata]
comp5657_c0_seq1(GO:0048536,GO:0045579);    hypothetical protein [Schistosoma mansoni]
comp9295_c0_seq2(GO:0045610);        pointed, isoform B [Drosophila PNT2_DROME RecName: Full=ETS-like protein pointed, isoform P2/D; Short=D-ETS-2  AAF56125
comp3831_c0_seq2(GO:0034130,GO:0035666,GO:0002755,GO:0042386,GO:0034134,GO:0034138,GO:0034142);   protein kinase [Schistosoma protein kinase [Schistosoma mansoni]
comp433_c0_seq1(GO:0045653);      histone H4 [Homo sapiens]
comp1175_c0_seq1(GO:0050688,GO:0035666,GO:0034142,GO:0034138);    TNF receptor-associated factor-2-like protein B [Dugesia japonica]
comp11649_c0_seq5(GO:0045087);comp28789_c0_seq1(GO:0016446,GO:0016447);    PREDICTED: interferon-induced helicase C domain-containing protein 1-like [Anolis carolinensis]
comp11553_c0_seq1(GO:0050860,GO:0010759);   PREDICTED: similar to receptor tyrosine phosphatase-like [Ciona intestinalis]
comp391_c0_seq1(GO:0019886,GO:0050690);     RecName: Full=ADP-ribosylation ADP-ribosylation factor [Dugesia japonica]
comp17825_c0_seq1(GO:0006955);      Tripartite motif-containing protein 37 [Camponotus floridanus]
comp12310_c0_seq1(GO:0002224);      MAP kinase-activated protein kinase 2 [Crassostrea gigas]
comp9100_c0_seq1(GO:0002224);        TNF receptor-associated factor-2-like protein A [Dugesia japonica]
comp1333_c0_seq1(GO:0002376);        PREDICTED: caspase-3-like [Xenopus (Silurana) tropicalis]       
comp10779_c0_seq1(GO:0048536,GO:0030183);      PREDICTED: hepatocyte nuclear factor 6 [Monodelphis domestica]
comp10590_c0_seq1(GO:0030890,GO:0006959,GO:0033092);    PREDICTED: polycomb complex protein BMI-1-like [Cricetulus griseus]
comp4509_c0_seq4(GO:0033081);      Cleft lip and palate transmembrane protein 1 homolog [Schistosoma japonicum]
comp6231_c0_seq1(GO:0035666,GO:0034142,GO:0034138);  TNF receptor-associated factor-2-like protein A [Dugesia japonica]
comp16698_c0_seq1(GO:0016445);     msh6 [Schmidtea mediterranea]
comp4509_c0_seq1(GO:0033081);     Cleft lip and palate transmembrane protein 1 homolog [Schistosoma japonicum]
comp25884_c0_seq1(GO:0045061,GO:0050852,GO:0002572,GO:0048538,GO:0030218,GO:0045064,GO:0001806,GO:0043370,GO:0060374,GO:0006959,GO:0035162,GO:0045582,GO:0072676);  endothelial transcription factor GATA-2 [Schistosoma mansoni]
comp660_c0_seq1(GO:0030890);      PREDICTED: LOW QUALITY PROTEIN: macrophage migration inhibitory factor-like [Monodelphis domestica]
comp20973_c0_seq1(GO:2000072);    hypothetical protein IMG5_034130 [Ichthyophthirius multifiliis]
comp19947_c0_seq1(GO:0045061,GO:0050852,GO:0002572,GO:0048538,GO:0030218,GO:0045064,GO:0045637,GO:0043370,GO:0060374,GO:0006959,GO:0035162,GO:0045582,GO:0072676);   GATA456b [Schmidtea polychroa]
comp13758_c0_seq1(GO:0006955);    serum albumin precursor [Ovis ALBU_SHEEP RecName: Full=Serum albumin; Flags: Precursor  pre-pro serum albumin [Ovis
comp19176_c0_seq1(GO:0002443);    Lysosomal-trafficking regulator [Crassostrea gigas]
comp990_c0_seq1(GO:0030097);      hypothetical protein BRAFLDRAFT_129234 [Branchiostoma floridae]
comp477_c0_seq1(GO:0042267);      beta-tubulin [Mesenchytraeus solifugus]
comp11197_c0_seq1(GO:0002376);    PREDICTED: neurogenic locus notch homolog protein 2-like [Saccoglossus kowalevskii]
comp1089_c0_seq1(GO:0006959,GO:0035204,GO:0035207);   lesswright [Schistosoma japonicum]
comp23001_c0_seq1(GO:0050853,GO:0050852,GO:0002316);   hypothetical protein TcasGA2_TC004220 [Tribolium castaneum]
comp9295_c0_seq3(GO:0045610);     pointed, isoform B [Drosophila PNT2_DROME RecName: Full=ETS-like protein pointed, isoform P2/D; Short=D-ETS-2  AAF56125
comp1121_c0_seq1(GO:0050870);     Zgc:77182 [Danio rerio]
comp11905_c0_seq1(GO:0035164,GO:0035165,GO:0007516,GO:0042690,GO:0035169);   chorion-specific transcription factor GCMa [Xenopus (Silurana) tropicalis]
comp27253_c0_seq1(GO:0019730);    hypothetical protein [Schistosoma mansoni]
comp9995_c0_seq1(GO:0002520,GO:0002823,GO:0050868);   forkhead box J1 [Saccoglossus forkhead box J protein [Saccoglossus kowalevskii]
comp17339_c0_seq1(GO:0048534);    adenomatous polyposis coli-like protein [Schmidtea mediterranea]
comp4212_c0_seq1(GO:0043299,GO:0001909,GO:0002285,GO:0002449);   PREDICTED: ras-related protein Rab-27B-like [Monodelphis domestica]
comp2077_c0_seq1(GO:0050852);    RanBP-type and C3HC4-type zinc finger-containing protein 1 [Culex quinquefasciatus]
comp20678_c0_seq1(GO:0002376);    phosphatidylserine receptor [Schistosoma mansoni]
comp12614_c0_seq1(GO:0010363);    transporter-like protein [Arabidopsis thaliana]
comp9697_c0_seq1(GO:0050688,GO:0035666,GO:0034142,GO:0034138);   TNF receptor-associated factor-2-like protein A [Dugesia japonica]
comp1224_c0_seq1(GO:0045639);    PREDICTED: high mobility group protein B2-like [Rattus norvegicus]
comp7047_c0_seq1(GO:0019886);    hypothetical protein TcasGA2_TC015765 [Tribolium castaneum]
comp16089_c0_seq1(GO:0051607,GO:0045088);   HD-domain/PDEase-like protein, partial [Wallemia sebi CBS 633.66]
comp7585_c0_seq1(GO:0030593,GO:0001780);    cAMP-specific 3',5'-cyclic phosphodiesterase 4B [Rattus norvegicus]
comp24329_c0_seq1(GO:0019886);     PREDICTED: cytoplasmic dynein 2 heavy chain 1 isoform 2 [Canis lupus familiaris]
comp15581_c0_seq1(GO:0001768,GO:0030220,GO:0030224);   myosin heavy chain [Clonorchis sinensis]     
comp15906_c0_seq1(GO:0002480);     Glutamyl aminopeptidase [Schistosoma japonicum]
comp658_c0_seq1(GO:0035099,GO:0035011,GO:0002433,GO:0007516,GO:0045610);      rac gtpase [Aedes aegypti]
comp2709_c0_seq1(GO:0002218);        Autophagy protein 5 [Crassostrea gigas]
comp19989_c0_seq2(GO:0006967);      Voltage-dependent L-type calcium channel subunit alpha-1C 
comp21136_c0_seq1(GO:0035162,GO:0030099);    monocytic leukemia zinc finger protein [Rattus norvegicus]
comp4576_c0_seq2(GO:0035206,GO:0045610);     PREDICTED: similar to cytochrome b5 [Ciona intestinalis]  
comp26995_c0_seq1(GO:0050901);     putative Rho-associated kinase [Hydra vulgaris]
comp23011_c0_seq1(GO:0002376);     Endoribonuclease Dicer [Crassostrea gigas]
comp30855_c0_seq1(GO:0048538);     tyrosinase [Schmidtea mediterranea]
comp3831_c0_seq1(GO:0034130,GO:0035666,GO:0002755,GO:0034134,GO:0034142,GO:0034138);       protein kinase [Schistosoma protein kinase [Schistosoma mansoni]
comp6602_c0_seq1(GO:0034130,GO:0035666,GO:0002755,GO:0034134,GO:0034138,GO:0034142);       PREDICTED: cAMP-responsive element modulator-like [Xenopus (Silurana) tropicalis]
comp651_c0_seq1(GO:0042110,GO:0045087);       hypothetical protein BRAFLDRAFT_114024 [Branchiostoma floridae]  
comp7750_c0_seq1(GO:0045648);       aryl hydrocarbon receptor nuclear translocator homolog (darnt)
comp5050_c0_seq2(GO:0045653);       histone H4 [Homo sapiens]
comp5398_c0_seq1(GO:0050688,GO:0002224);       unnamed protein product [Mus musculus]
comp17891_c0_seq1(GO:0002805);     probable G-protein coupled receptor 158 [Clonorchis sinensis]
comp7005_c0_seq1(GO:0045653);       PREDICTED: histone H4-like [Glycine max]
comp9208_c0_seq1(GO:0006959);       PREDICTED: YTH domain family protein 2-like [Monodelphis domestica]  
comp8986_c0_seq1(GO:0002244,GO:0050852,GO:0002286,GO:0048538,GO:0002573);        presenilin, putative [Ixodes presenilin, putative [Ixodes scapularis]
comp1361_c0_seq1(GO:0045087);                          ubiquitin-like protein ATG12 [Clonorchis sinensis] 
comp11590_c0_seq2(GO:0045087);                        
comp9272_c0_seq2(GO:0002724,GO:0002407);       Transient receptor potential cation channel subfamily M member 3 [Crassostrea gigas]
comp17124_c0_seq1(GO:0045089,GO:0051607);     phospholipid scramblase 2 [Clonorchis sinensis]   
comp4304_c0_seq2(GO:0019886,GO:0050690);     CBN-APS-1 protein [Caenorhabditis brenneri]  
comp2289_c0_seq1(GO:0002521);     hypothetical protein BRAFLDRAFT_115743 [Branchiostoma floridae]
comp2080_c0_seq1(GO:0034130,GO:0035666,GO:0002755,GO:0034134,GO:0034142,GO:0034138);      PREDICTED: dual specificity mitogen-activated protein kinase kinase 4-
comp575_c0_seq1(GO:0019886);       RAB7A, member RAS oncogene family [Xenopus (Silurana) tropicalis]
comp12009_c0_seq1(GO:0002376);    hypothetical protein BRAFLDRAFT_125613 [Branchiostoma floridae]
comp26233_c0_seq1(GO:0045190,GO:0016446);     Mlh1 [Schmidtea mediterranea] 
comp8961_c0_seq2(GO:0045087);    PREDICTED: similar to Dak protein [Ciona intestinalis] 
comp17554_c0_seq1(GO:0033003,GO:0045089,GO:0051607,GO:0060368);     PREDICTED: phospholipid scramblase 2-like [Monodelphis domestica]  
comp15022_c0_seq1(GO:0034121,GO:0070424,GO:0039535);       baculoviral IAP repeat-containing protein 2 isoform 1 [Homo sapiens]
comp78_c0_seq1(GO:0019886);     Dynein light chain 2, cytoplasmic [Crassostrea gigas]
comp4190_c0_seq1(GO:0050688,GO:0035666,GO:0034142,GO:0034138);         TNF receptor-associated factor-2-like protein A [Dugesia japonica]
comp10966_c0_seq1(GO:0006955);       hypothetical protein PTSG_12992 [Salpingoeca sp. ATCC 50818]
comp3795_c0_seq6(GO:0019886,GO:0050690);     AP-1 complex subunit gamma-1 [Clonorchis sinensis]
comp10945_c0_seq1(GO:0030099);       cAMP-dependent protein kinase catalytic subunit PRKX [Mus musculus]
comp9218_c0_seq1(GO:0002682);         hypothetical protein BRAFLDRAFT_84934 [Branchiostoma floridae]
comp615_c0_seq1(GO:0050690,GO:0031295,GO:0002551);      Rac-1 [Schmidtea mediterranea]
comp3795_c0_seq3(GO:0019886,GO:0050690);     AP-1 complex subunit gamma-1 [Clonorchis sinensis]    
comp5527_c0_seq1(GO:0002376);       caspase-3 [Gallus gallus]
comp13412_c0_seq1(GO:0050861,GO:0042113);         PREDICTED: protein kinase C beta type-like [Saccoglossus kowalevskii]  
comp14637_c0_seq1(GO:0045087,GO:0050776);         
comp14042_c0_seq1(GO:0050869,GO:0042130,GO:0002924,GO:0050900,GO:0002635,GO:0033085,GO:0002897);       forkhead box protein J1 [Clonorchis sinensis]
comp26681_c0_seq1(GO:0035011);      LD20207p, partial [Drosophila melanogaster] 
comp4509_c0_seq5(GO:0033081);       Cleft lip and palate transmembrane protein 1 homolog 
comp9780_c0_seq1(GO:0050798,GO:0050852);        tyrosine kinase 5 [Schistosoma mansoni]
comp22542_c0_seq1(GO:0009862,GO:0010363);      ribulose bisphosphate carboxylase/oxygenase activase
comp1333_c0_seq2(GO:0002376);         PREDICTED: caspase-3-like [Oreochromis niloticus] 
comp14298_c0_seq1(GO:0002573);       homeobox protein Meis3 [Clonorchis sinensis]                 
comp21260_c0_seq1(GO:0019886,GO:0002474);     transport protein Sec24B [Crassostrea gigas]
comp8835_c0_seq7(GO:0039529,GO:0002230);      hypothetical protein BRAFLDRAFT_249510 [Branchiostoma floridae] 
comp66_c0_seq2(GO:0042267);            Tubulin beta-2C chain [Osmerus mordax]
comp10107_c0_seq1(GO:0048538);      receptor kinase-1 precursor [Schistosoma mansoni]                   
comp5704_c0_seq1(GO:0006955,GO:0002495);        E3 ubiquitin-protein ligase MARCH1 [Crassostrea gigas]     
comp11023_c0_seq1(GO:0002521,GO:0045637);      endonuclease/Exonuclease/phosphatase [Capsaspora owczarzaki ATCC 30864]
comp17723_c0_seq1(GO:0030593,GO:0045651);      cAMP-dependent protein kinase catalytic subunit [Ancylostoma caninum]
comp24538_c0_seq1(GO:0019886);     beta spectrin-like [Saccoglossus kowalevskii]
comp6644_c0_seq5(GO:0039529,GO:0002230);     probable ATP-dependent RNA helicase DDX58 [Macaca mulatta]
comp6736_c0_seq1(GO:0002320,GO:0035855,GO:0002327,GO:0030218,GO:0002371,GO:0035162,GO:0060374,GO:0002318,GO:0030217);     PREDICTED: protein SCO1 homolog, mitochondrial isoform 1 
comp19715_c0_seq1(GO:0035206);     GJ21297 [Drosophila virilis]
comp3385_c0_seq2(GO:0045087);      hypothetical protein TRIADDRAFT_18236 [Trichoplax adhaerens]   
comp23449_c0_seq1(GO:0002479);     pfsec61 [Karlodinium veneficum]
comp20413_c0_seq1(GO:0045638);    twist [Schmidtea polychroa]  
comp4509_c0_seq3(GO:0033081);     Cleft lip and palate transmembrane protein 1 homolog 
comp7422_c0_seq1(GO:0030890,GO:0006959,GO:0033092);     PREDICTED: polycomb complex protein BMI-1-like [Oreochromis niloticus]
comp4020_c0_seq1(GO:0045089);        GA21176 [Drosophila pseudoobscura pseudoobscura]   
comp2644_c0_seq1(GO:0034130,GO:0035666,GO:0030099,GO:0002755,GO:0034134,GO:0034142,GO:0034138);     p38 MAP kinase [Clonorchis sinensis]
comp23753_c0_seq1(GO:0009862,GO:0010363);     ribulose bisphosphate carboxylase/oxygenase activase [Arabidopsis thaliana] 
comp9491_c0_seq1(GO:0060333);      CaM kinase II delta [Aplysia CaM kinase II delta [Aplysia californica] 
comp7437_c0_seq2(GO:0060215);      ATP-dependent RNA helicase DHX8 [Crassostrea gigas]  
comp12171_c0_seq2(GO:0042093);     PREDICTED: LOW QUALITY PROTEIN: copper-transporting ATPase 1-like 
comp5073_c0_seq1(GO:0002224);       hypothetical protein TRIADDRAFT_26989 [Trichoplax adhaerens]
comp66_c0_seq7(GO:0042267);          beta tubulin [Monosiga brevicollis MX1] 
comp6061_c0_seq1(GO:0045653);      PREDICTED: histone H4-like [Sarcophilus harrisii]     
comp5304_c0_seq1(GO:0006955);      PREDICTED: transmembrane protein 181-like [Cavia porcellus]     
comp2682_c0_seq1(GO:0019886);      ras-related protein Rab-7a [Canis lupus familiaris]     
comp6119_c0_seq1(GO:0006955);      Serine/threonine-protein phosphatase 2A 65 kDa regulatory subunit A 
comp166_c0_seq1(GO:0030218);       ribosomal protein S14 [Schistosoma ribosomal protein S14 [Schistosoma japonicum]
comp19025_c0_seq1(GO:0060337);     PREDICTED: double-stranded RNA-specific adenosine deaminase-like, partial [Strongylocentrotus purpuratus]
comp5697_c0_seq1(GO:0002376);     purine nucleoside phosphorylase 5a [Danio rerio]   
comp12233_c0_seq1(GO:0030593);    hypothetical protein DAPPUDRAFT_63312 [Daphnia pulex]
comp8218_c0_seq1(GO:0050860,GO:0010759);   PREDICTED: receptor-type tyrosine-protein phosphatase C [Sarcophilus harrisii]
comp20193_c0_seq1(GO:0007516,GO:0048542,GO:0019730);     AGAP000779-PB [Anopheles gambiae str. PEST]  
comp11649_c0_seq4(GO:0045087);     PREDICTED: interferon-induced helicase C domain-containing protein 1
comp383_c0_seq1(GO:0019886);      Dynein light chain 1, cytoplasmic [Salmo salar]
comp1627_c0_seq1(GO:0035682,GO:0034134,GO:0034154,GO:0002755,GO:0035419,GO:0034146,GO:0034138,GO:0034142,GO:0035681);      putative polyubiquitin [Arabidopsis thaliana]
comp10057_c0_seq2(GO:0045087);    PREDICTED: SAM domain and HD domain-containing protein 1-like 
comp10645_c0_seq1(GO:0034130,GO:0035666,GO:0002755,GO:0034134,GO:0034142,GO:0034138);      MAP kinase-activated protein kinase 2 [Danio rerio]
comp12948_c0_seq1(GO:0045087);      SAM domain and HD domain-containing protein 1 [Lepeophtheirus salmonis]  
comp5722_c0_seq1(GO:0050860,GO:0002669,GO:0046642);     E3 ubiquitin-protein ligase CBL [Clonorchis sinensis]  
comp2184_c0_seq1(GO:0019886,GO:0050690);      adaptor-related protein complex 1 mu 1 subunit [Dugesia japonica]
comp3795_c0_seq5(GO:0019886,GO:0050690);       AP-1 complex subunit gamma-1 [Clonorchis sinensis]    
comp1445_c0_seq1(GO:0006955);       Chain A, Crystal Structure Of Constant Regulatory Domain Of Human Pp2a,    
comp28607_c0_seq1(GO:0030853);     MDS1 and EVI1 complex locus protein EVI1 [Clonorchis sinensis]   
comp9272_c0_seq1(GO:0002724,GO:0002407);      PREDICTED: transient receptor potential cation channel subfamily M     
comp7993_c0_seq1(GO:0060333,GO:0060337,GO:0045088);      protein tyrosine phosphatase, non-receptor type 1 [Xenopus laevis] 
comp3586_c0_seq1(GO:0043299,GO:0002285,GO:0001909,GO:0002449);       PREDICTED: ras-related protein Rab-27B-like [Ornithorhynchus anatinus]
comp7719_c0_seq1(GO:0071425,GO:0033077,GO:0030851);       PREDICTED: NFKB activating protein [Oryctolagus cuniculus]
comp22884_c0_seq1(GO:0045671);     neurofibromin [Schistosoma mansoni]
comp66_c0_seq3(GO:0042267);          Tubulin beta-2C chain [Osmerus mordax]
comp3646_c0_seq4(GO:0050852);         RanBP-type and C3HC4-type zinc finger-containing protein 1 
comp4190_c0_seq2(GO:0050688,GO:0035666,GO:0034142,GO:0034138);      TNF receptor-associated factor-2-like protein A [Dugesia japonica]
comp9166_c0_seq1(GO:0035099);        pdz domain containing guanine nucleotide exchange factor pdz-gef 
comp15386_c0_seq1(GO:0002689);      PREDICTED: LOW QUALITY PROTEIN: slit homolog 1 protein-like, partial         
comp4509_c0_seq2(GO:0033081);        Cleft lip and palate transmembrane protein 1 homolog [Schistosoma japonicum]   
comp9998_c0_seq1(GO:0002842,GO:0002368,GO:0042100,GO:0043032,GO:0002755,GO:0048291,GO:0050870);       heat shock protein 60 [Neobenedenia melleni]
comp7770_c0_seq1(GO:0050854,GO:0050870,GO:0002699,GO:0046651,GO:0002706,GO:0030217,GO:0002822,GO:0042113);       frizzled-8 associated multidomain protein [Xenopus laevis]
comp3197_c0_seq1(GO:0016445);        uracil-DNA glycosylase [Danio rerio]     
comp615_c0_seq2(GO:0050690,GO:0031295,GO:0002551);       Rac-1 [Schmidtea mediterranea]
comp11436_c0_seq1(GO:0060215);      DEAH box polypeptide 8-like protein A, partial [Dugesia japonica]      
comp7821_c0_seq1(GO:0031295);        suppression of tumorigenicity [Schistosoma mansoni]   
comp24989_c0_seq1(GO:0033077);      frizzled 5/8 protein [Clonorchis sinensis]  
comp7671_c0_seq1(GO:0002361,GO:0045191,GO:0045580,GO:0050870,GO:0042130,GO:0002666,GO:0050778,GO:0002260,GO:0002725);       forkhead box protein P2 [Clonorchis sinensis]
comp1840_c0_seq1(GO:0019886,GO:0050690);      PREDICTED: AP-1 complex subunit beta-1-like isoform 1 
comp12703_c0_seq1(GO:0019886);     PREDICTED: kinesin-associated protein 3 [Taeniopygia guttata]
comp5250_c0_seq1(GO:0042110);       calcineurin A subunit [Pinctada fucata]
comp13372_c0_seq1(GO:0002376);     PREDICTED: receptor-type tyrosine-protein phosphatase alpha-like 
comp9295_c0_seq1(GO:0045610);       pointed, isoform B [Drosophila PNT2_DROME RecName: Full=ETS-like protein pointed, isoform P2/D; Short=D-ETS-2  AAF56125    
comp30345_c0_seq1(GO:0009862,GO:0010363);      oxygen-evolving enhancer protein 1-1 [Arabidopsis thaliana] 
comp8961_c0_seq3(GO:0045087);      unnamed protein product [Homo sapiens]
comp2727_c0_seq3(GO:0030097);      hypothetical protein CAEBREN_30559 [Caenorhabditis brenneri]  
comp12989_c0_seq2(GO:0035099,GO:0035011,GO:0002433,GO:0007516,GO:0045610);      PREDICTED: ras-like GTP-binding protein RhoL-like [Apis mellifera]
comp20356_c0_seq1(GO:0002726);   TNF receptor-associated factor 2 [Homo sapiens]    
comp756_c0_seq1(GO:0019886);      dynein light chain 2, cytoplasmic [Mus musculus]
comp4796_c0_seq1(GO:0002372,GO:0043011);     PREDICTED: calcium/calmodulin-dependent protein kinase IV-like 
comp8835_c0_seq6(GO:0039529,GO:0002230);     hypothetical protein BRAFLDRAFT_249510 [Branchiostoma floridae]  
comp7567_c0_seq1(GO:0046651)      PREDICTED: inosine monophosphate dehydrogenase 2 [Taeniopygia guttata]
