# Supplementary material for: De Novo Transcriptome Analysis Provides Insights into Immune Related Genes and the RIG-I-Like Receptor Signaling Pathway in the Freshwater Planarian (Dugesia japonica)
Source: PLoS One. 2016 Mar 17;11(3):e0151597. doi: 10.1371/journal.pone.0151597 (PMC4795655; doi:10.1371/journal.pone.0151597)
Supplement: S4 File — (XLS) [file pone.0151597.s004.xls]

#Qeury_name	Qeury_length	ORF	NR_tophit_name	NR_tophit_description	NR_topHSP_%-Simil	GOs	String_tophit_name	String_tophit_description	String_topHSP_%-Simil	COG	KOG	NOG	KO/Gene_ID	KEGG_GENE_NAME
comp7237_c0_seq7	246	92-832(+)	_	_	_	_	_	_	_	_	_	_	None	_
comp20833_c0_seq1	118	3-356(+)	gi|328848568|gb|EGF97776.1|	hypothetical protein MELLADRAFT_118656 [Melampsora larici-populina 98AG31]	64%	_	_	_	_	_	_	_	K10597	UBE4B, UFD2
comp6295_c0_seq1	258	16-789(-)	_	_	_	_	_	_	_	_	_	_	None	_
comp29096_c0_seq1	131	3-395(-)	_	_	_	_	_	_	_	_	_	_	None	_
comp10014_c0_seq2	70	87-296(-)	_	_	_	_	_	_	_	_	_	_	None	_
comp10871_c0_seq1	511	3-1538(+)	_	_	_	_	_	_	_	_	_	_	None	_
comp28757_c0_seq1	126	184-561(-)	gi|321470490|gb|EFX81466.1|	hypothetical protein DAPPUDRAFT_317650 [Daphnia pulex]	68%	_	_	_	_	_	_	_	None	_
comp1047_c0_seq17	120	21-383(+)	_	_	_	_	_	_	_	_	_	_	None	_
comp6662_c0_seq2	80	2-241(+)	_	_	_	_	_	_	_	_	_	_	None	_
comp30582_c0_seq1	176	3-533(+)	_	_	_	_	_	_	_	_	_	_	None	_
comp8857_c0_seq1	413	3-1241(-)	gi|223590207|sp|A5DE68.2|FAL1_PICGU	RecName: Full=ATP-dependent RNA helicase FAL1 hypothetical protein PGUG_01569 [Meyerozyma guilliermondii ATCC 6260]	70%	GO:0016787;GO:0009987;GO:0003676	_	_	_	_	_	_	K13025	EIF4A3, FAL1
comp20969_c0_seq1	234	3-707(+)	_	_	_	_	_	_	_	_	_	_	None	_
comp29330_c0_seq1	132	1-399(+)	gi|358334318|dbj|GAA34285.2|	protein unc-13 homolog B, partial [Clonorchis sinensis]	98%	GO:0046872;GO:0005622;GO:0035556	_	_	_	_	_	_	K15293	UNC13, MUNC13
comp21419_c0_seq1	169	1-510(+)	gi|156397346|ref|XP_001637852.1|	predicted protein [Nematostella predicted protein [Nematostella vectensis]	53%	_	_	_	_	_	_	_	None	_
comp15683_c0_seq1	94	202-486(+)	_	_	_	_	_	_	_	_	_	_	None	_
comp198_c0_seq1	292	3-878(+)	gi|157104465|ref|XP_001648420.1|	tetraspanin, putative [Aedes tetraspanin, putative [Aedes aegypti]	53%	_	_	_	_	_	_	_	None	_
comp10027_c0_seq1	825	94-2568(+)	gi|358336820|dbj|GAA28518.2|	cytoplasmic polyadenylation element-binding protein 4 [Clonorchis sinensis]	88%	GO:0003723;GO:0017148;GO:0005515;GO:0000166;GO:0045202	_	_	_	_	_	_	None	_
comp1434_c0_seq1	395	65-1249(+)	gi|358253754|dbj|GAA53710.1|	cell division cycle protein 37 [Clonorchis sinensis]	74%	GO:0001959;GO:0005515;GO:0045088;GO:0005737	8090.ENSORLP00000006979	.	75.87%	_	KOG2260	_	K09554	CDC37
comp3303_c0_seq1	190	2-571(-)	gi|198438459|ref|XP_002129656.1|	PREDICTED: similar to nucleoside phosphorylase [Ciona intestinalis]	76%	GO:0016763;GO:0006139	_	_	_	_	_	_	K03783	punA
comp11292_c0_seq2	619	1-1857(-)	gi|256082656|ref|XP_002577570.1|	hypothetical protein [Schistosoma mansoni]	82%	GO:0005524;GO:0008026;GO:0003676	_	_	_	_	_	_	K12815	DHX38, PRP16
comp21193_c0_seq1	177	2-535(+)	gi|358341035|dbj|GAA29564.2|	N-acetyltransferase 10 [Clonorchis sinensis]	59%	_	_	_	_	_	_	_	K14521	NAT10, KRE33
comp12236_c0_seq1	321	43-1005(-)	_	_	_	_	_	_	_	_	_	_	None	_
comp8467_c0_seq2	242	76-801(+)	_	_	_	_	_	_	_	_	_	_	None	_
comp22271_c0_seq1	381	1-1146(+)	gi|256077669|ref|XP_002575124.1|	ribonuclease III [Schistosoma putative ribonuclease III [Schistosoma mansoni]	85%	GO:0006396;GO:0004525;GO:0016075;GO:0005622;GO:0051252;GO:0003725	_	_	_	_	_	_	K03685	rnc, DROSHA, RNT1
comp19395_c0_seq1	311	3-935(-)	_	_	_	_	_	_	_	_	_	_	None	_
comp15256_c0_seq1	1099	58-3354(-)	gi|72679460|gb|AAI00555.1|	Fat1 protein [Mus musculus]	48%	GO:0016020;GO:0007155;GO:0044464	_	_	_	_	_	_	None	_
comp3254_c0_seq1	802	27-2432(-)	gi|405967409|gb|EKC32573.1|	Vacuolar protein sorting-associated protein 35, partial [Crassostrea gigas]	73%	GO:0044444	_	_	_	_	_	_	None	_
comp1967_c0_seq1	246	67-804(+)	gi|307196252|gb|EFN77898.1|	Ubiquitin-conjugating enzyme E2 J2 [Harpegnathos saltator]	81%	GO:0016567;GO:0004842	7460.XP_396699	similar to Ubiquitin-conjugating enzyme E2 J2 (Non-canonical ubiquitin-conjugating enzyme 2) [...]	78.88%	COG5078	KOG0894	_	K04554	UBE2J2, NCUBE2, UBC6
comp12532_c0_seq1	187	3-563(-)	gi|291228663|ref|XP_002734297.1|	PREDICTED: core 2-GlcNac-transferase-like [Saccoglossus kowalevskii]	70%	_	_	_	_	_	_	_	K09662	GCNT3
comp3293_c0_seq3	508	4-1527(-)	_	_	_	_	_	_	_	_	_	_	None	_
comp20033_c0_seq1	135	3-407(-)	_	_	_	_	_	_	_	_	_	_	None	_
comp3511_c0_seq1	468	40-1443(+)	gi|256092944|ref|XP_002582137.1|	protein phosphatase 2a regulatory subunit [Schistosoma mansoni]	85%	GO:0043231;GO:0008601;GO:0005515;GO:0007165;GO:0000159;GO:0005737	6182.Q5DF25	SJCHGC06302 protein	85.82%	_	KOG2085	_	K11584	PPP2R5
comp8830_c0_seq1	274	2-823(-)	_	_	_	_	_	_	_	_	_	_	None	_
comp16764_c0_seq2	129	226-612(-)	gi|221114279|ref|XP_002158254.1|	PREDICTED: similar to predicted protein, partial [Hydra magnipapillata]	65%	_	_	_	_	_	_	_	None	_
comp12355_c0_seq1	391	2-1177(+)	_	_	_	_	_	_	_	_	_	_	None	_
comp6893_c0_seq1	519	77-1633(-)	gi|301608062|ref|XP_002933635.1|	PREDICTED: cytochrome P450 2C14-like [Xenopus (Silurana) tropicalis]	49%	_	_	_	_	_	_	_	K07417	CYP2G
comp22653_c0_seq1	160	3-482(-)	_	_	_	_	_	_	_	_	_	_	None	_
comp1957_c0_seq1	162	129-614(-)	gi|41055142|ref|NP_956666.1|	vesicle transport protein SFT2A [Danio rerio]	76%	GO:0006810	7955.ENSDARP00000097824	SFT2 domain containing 1	75.16%	_	KOG2887	_	None	_
comp12908_c0_seq1	142	9-434(-)	_	_	_	_	_	_	_	_	_	_	None	_
comp4986_c0_seq3	635	75-1979(+)	gi|358336017|dbj|GAA29160.2|	exocyst complex component 1 [Clonorchis sinensis]	62%	_	_	_	_	_	_	_	None	_
comp14101_c0_seq1	128	2-385(+)	gi|291228767|ref|XP_002734352.1|	PREDICTED: armadillo repeat-containing protein 2-like [Saccoglossus kowalevskii]	63%	_	_	_	_	_	_	_	None	_
comp6502_c0_seq1	711	142-2274(-)	gi|256084782|ref|XP_002578605.1|	phosphatidylinositol-binding clathrin assembly protein [Schistosoma mansoni]	74%	GO:0005543	_	_	_	_	_	_	None	_
comp19109_c0_seq1	120	2-361(-)	_	_	_	_	_	_	_	_	_	_	None	_
comp2681_c0_seq1	309	141-1067(-)	gi|198423778|ref|XP_002128286.1|	PREDICTED: similar to Mitochondrial 2-oxoglutarate/malate carrier protein (OGCP) (Solute carrier family 25 member 11) [Ciona intestinalis]	82%	GO:0006810;GO:0016021	_	_	_	_	_	_	K15104	SLC25A11, OGC
comp7622_c0_seq1	184	49-600(+)	_	_	_	_	_	_	_	_	_	_	None	_
comp10379_c0_seq1	426	119-1396(-)	gi|383862329|ref|XP_003706636.1|	PREDICTED: glycoprotein 3-alpha-L-fucosyltransferase A-like [Megachile rotundata]	62%	GO:0016020;GO:0016757	_	_	_	_	_	_	K00753	E2.4.1.214
comp26658_c0_seq1	175	2-526(-)	_	_	_	_	_	_	_	_	_	_	None	_
comp1796_c0_seq1	325	62-1036(+)	gi|387018506|gb|AFJ51371.1|	Secretory carrier-associated membrane protein 3-like [Crotalus adamanteus]	61%	GO:0043231;GO:0031090;GO:0044446;GO:0044444	_	_	_	_	_	_	K08823	CLK
comp3901_c0_seq1	702	2-2107(+)	gi|260181324|gb|ACX35338.1|	calcium-transporting ATPase variant 1 [Lumbricus rubellus]	88%	GO:0006754;GO:0046872;GO:0005524;GO:0005388;GO:0016021;GO:0006816;GO:0016529	_	_	_	_	_	_	K05853	ATP2A
comp5098_c0_seq2	113	3-341(+)	_	_	_	_	_	_	_	_	_	_	None	_
comp4761_c0_seq1	148	15-458(-)	gi|291243754|ref|XP_002741748.1|	PREDICTED: CG15625-like [Saccoglossus kowalevskii]	72%	_	_	_	_	_	_	_	None	_
comp23313_c0_seq1	221	1-663(+)	gi|195451477|ref|XP_002072939.1|	GK13869 [Drosophila willistoni]	48%	_	_	_	_	_	_	_	None	_
comp4963_c0_seq1	337	1-1011(+)	gi|405952807|gb|EKC20574.1|	Regulator of microtubule dynamics protein 2 [Crassostrea gigas]	54%	GO:0016020;GO:0005739;GO:0044446	_	_	_	_	_	_	None	_
comp5806_c0_seq3	104	71-385(+)	_	_	_	_	_	_	_	_	_	_	None	_
comp17679_c0_seq2	126	72-449(-)	_	_	_	_	_	_	_	_	_	_	None	_
comp1729_c1_seq9	153	2-463(+)	_	_	_	_	_	_	_	_	_	_	None	_
comp19653_c0_seq1	107	41-361(+)	gi|349970452|dbj|GAA41065.1|	dynein light chain roadblock-type [Clonorchis sinensis]	89%	_	_	_	_	_	_	_	K10419	DYNLRB, DNCL2
comp8545_c0_seq1	128	149-532(-)	_	_	_	_	_	_	_	_	_	_	None	_
comp7920_c0_seq1	491	18-1490(+)	gi|56757711|gb|AAW26996.1|	SJCHGC02721 protein [Schistosoma japonicum]	65%	_	_	_	_	_	_	_	K00505	E1.14.18.1
comp6121_c0_seq1	142	56-481(-)	gi|242014820|ref|XP_002428083.1|	thymidylate kinase, putative [Pediculus humanus corporis]	66%	GO:0009165;GO:0016740	_	_	_	_	_	_	K00943	E2.7.4.9, tmk
comp28189_c0_seq1	157	24-497(+)	gi|156408309|ref|XP_001641799.1|	predicted protein [Nematostella predicted protein [Nematostella vectensis]	72%	_	_	_	_	_	_	_	K09485	HSP110
comp32706_c0_seq1	133	1-399(-)	gi|224044693|ref|XP_002193596.1|	PREDICTED: phosphofructokinase, platelet isoform 2 [Taeniopygia guttata]	62%	_	_	_	_	_	_	_	K00850	PFK, pfk
comp11803_c0_seq1	58	1-174(-)	_	_	_	_	_	_	_	_	_	_	None	_
comp20915_c0_seq1	222	3-671(+)	_	_	_	_	_	_	_	_	_	_	None	_
comp19450_c0_seq1	180	3-545(+)	gi|307196301|gb|EFN77927.1|	Threonine dehydratase catabolic [Harpegnathos saltator]	79%	GO:0016597;GO:0006520	_	_	_	_	_	_	K01754	E4.3.1.19, ilvA, tdcB
comp17691_c0_seq1	277	1-831(-)	gi|291245107|ref|XP_002742433.1|	PREDICTED: hypothetical protein [Saccoglossus kowalevskii]	60%	_	_	_	_	_	_	_	None	_
comp9376_c0_seq2	222	1-666(-)	gi|256081228|ref|XP_002576874.1|	hypothetical protein [Schistosoma mansoni]	63%	_	_	_	_	_	_	_	None	_
comp15568_c0_seq1	272	1-819(+)	gi|327286382|ref|XP_003227909.1|	PREDICTED: conserved oligomeric Golgi complex subunit 4-like isoform 1 [Anolis carolinensis]	56%	GO:0005515;GO:0017119;GO:0006890;GO:0007030;GO:0048213	_	_	_	_	_	_	None	_
comp8277_c0_seq1	544	205-1836(-)	gi|226479104|emb|CAX73047.1|	DnaJ (Hsp40) homolog, subfamily C, member 1 [Schistosoma japonicum]	65%	GO:0005488	6182.Q5BZ40	SJCHGC05372 protein	76.87%	_	KOG0724	_	K09521	DNAJC1
comp9109_c0_seq1	575	2-1729(+)	gi|291234224|ref|XP_002737051.1|	PREDICTED: multidrug and toxin extrusion protein 1-like [Saccoglossus kowalevskii]	56%	_	_	_	_	_	_	_	K03327	TC.MATE, SLC47A, norM, mdtK, dinF
comp25888_c0_seq1	158	1-477(+)	_	_	_	_	_	_	_	_	_	_	None	_
comp10789_c0_seq1	480	1-1443(+)	gi|374600270|ref|ZP_09673272.1|	acyl-CoA dehydrogenase domain-containing protein [Myroides odoratus DSM 2801]	50%	_	_	_	_	_	_	_	K00257	E1.3.99.-
comp1505_c0_seq1	456	108-1475(-)	gi|405950083|gb|EKC18089.1|	Solute carrier family 17 member 9 [Crassostrea gigas]	72%	_	_	_	_	_	_	_	K12303	SLC17A9
comp28685_c0_seq1	75	92-316(+)	gi|77744275|gb|ABB02167.1|	transposase [Teleopsis dalmanni]	72%	GO:0016787;GO:0090304	_	_	_	_	_	_	None	_
comp10499_c0_seq1	518	40-1593(+)	gi|363739076|ref|XP_414478.3|	PREDICTED: E3 ubiquitin/ISG15 ligase TRIM25 [Gallus gallus]	61%	_	_	_	_	_	_	_	K12027	TRIM58
comp23702_c0_seq1	176	2-529(-)	_	_	_	_	_	_	_	_	_	_	None	_
comp8290_c0_seq1	268	3-806(-)	_	_	_	_	_	_	_	_	_	_	None	_
comp1197_c0_seq1	491	1-1473(+)	gi|327260584|ref|XP_003215114.1|	PREDICTED: aspartyl aminopeptidase-like [Anolis carolinensis]	71%	GO:0008233;GO:0006518	_	_	_	_	_	_	K01267	E3.4.11.21, DNPEP
comp5708_c0_seq1	463	21-1409(+)	gi|226466728|emb|CAX69499.1|	Tubulin gamma-1 chain (Gamma-1 tubulin) [Schistosoma japonicum]	84%	GO:0051258;GO:0005874;GO:0006184;GO:0005525;GO:0007017;GO:0003924	7460.XP_394981	similar to Tubulin gamma-1 chain (Gamma-1 tubulin) (Gamma-tubulin complex component 1) (GCP-1)	85.87%	COG5023	KOG1374	_	K10389	TUBG
comp252_c0_seq1	57	459-629(-)	_	_	_	_	_	_	_	_	_	_	None	_
comp6607_c0_seq1	250	91-840(-)	gi|291232416|ref|XP_002736154.1|	PREDICTED: protein phosphatase 1, regulatory (inhibitor) subunit 3C-like [Saccoglossus kowalevskii]	55%	_	_	_	_	_	_	_	K07189	PPP1R3
comp2688_c1_seq1	513	36-1574(+)	gi|268638031|ref|XP_641970.2|	SAP DNA-binding domain-containing protein [Dictyostelium discoideum AX4]	49%	_	_	_	_	_	_	_	K10695	RNF1_2
comp9820_c0_seq2	325	54-1028(-)	gi|395857584|ref|XP_003801171.1|	PREDICTED: LETM1 and EF-hand domain-containing protein 1, mitochondrial [Otolemur garnettii]	57%	GO:0042407;GO:0005515;GO:0005743	_	_	_	_	_	_	None	_
comp24372_c0_seq1	188	3-566(-)	gi|358252998|dbj|GAA51253.1|	protein PIEZO2 [Clonorchis sinensis]	65%	_	_	_	_	_	_	_	None	_
comp4895_c0_seq1	406	135-1352(-)	gi|256083998|ref|XP_002578221.1|	ceramide glucosyltransferase [Schistosoma mansoni]	64%	_	_	_	_	_	_	_	K00720	UGCG
comp745_c0_seq1	321	78-1040(+)	gi|346471261|gb|AEO35475.1|	hypothetical protein [Amblyomma maculatum]	64%	_	_	_	_	_	_	_	None	_
comp8833_c0_seq1	181	3-545(-)	_	_	_	_	_	_	_	_	_	_	None	_
comp8254_c0_seq1	619	1-1860(+)	gi|402910475|ref|XP_003917902.1|	PREDICTED: mediator of RNA polymerase II transcription subunit 12 [Papio anubis]	53%	GO:0045941;GO:0006366;GO:0045893;GO:0035257;GO:0003713;GO:0005667;GO:0008134;GO:0030518	_	_	_	_	_	_	K15162	MED12
comp3556_c0_seq1	222	2-667(+)	gi|291244834|ref|XP_002742298.1|	PREDICTED: ferritin-like protein-like [Saccoglossus kowalevskii]	69%	GO:0046872	_	_	_	_	_	_	K00522	FTH1
comp23247_c0_seq1	156	2-469(-)	gi|148227368|ref|NP_001088868.1|	sperm flagellar 2 [Xenopus LOC496211 protein [Xenopus laevis]	71%	_	_	_	_	_	_	_	None	_
comp17323_c0_seq1	92	124-399(-)	_	_	_	_	_	_	_	_	_	_	None	_
comp17008_c0_seq1	172	2-517(-)	gi|291242959|ref|XP_002741356.1|	PREDICTED: hypothetical protein [Saccoglossus kowalevskii]	68%	_	_	_	_	_	_	_	None	_
comp17054_c0_seq1	288	2-865(-)	gi|358334171|dbj|GAA52617.1|	disks large homolog 1 [Clonorchis sinensis]	75%	GO:0019903;GO:0031625;GO:0005737;GO:0043025;GO:0030426;GO:0006144;GO:0005923;GO:0010923;GO:0035255;GO:0030165;GO:0005886;GO:0007411;GO:0008285;GO:0007165;GO:0004385;GO:0014069;GO:0043198;GO:0008022;GO:0001736;GO:0007268;GO:0045197	_	_	_	_	_	_	K12075	DLG
comp14826_c0_seq1	243	137-868(+)	gi|296327251|tpg|DAA12514.1|	TPA_inf: Pax-beta2 paired domain protein [Schmidtea mediterranea]	100%	GO:0003677;GO:0000122;GO:0009887;GO:0005515;GO:0051573;GO:0005667;GO:0045944;GO:0045449;GO:0003700	_	_	_	_	_	_	K09383	PAX5
comp1944_c0_seq2	216	57-707(+)	_	_	_	_	_	_	_	_	_	_	None	_
comp18949_c0_seq1	141	3-428(+)	_	_	_	_	_	_	_	_	_	_	None	_
comp9683_c0_seq1	186	1-558(+)	_	_	_	_	_	_	_	_	_	_	None	_
comp7660_c0_seq1	315	70-1014(-)	_	_	_	_	_	_	_	_	_	_	None	_
comp16353_c0_seq1	129	1-387(-)	gi|353189449|gb|EHB54959.1|	ATP-dependent helicase HrpA [Mycobacterium rhodesiae JS60]	65%	GO:1901363;GO:0097159;GO:0017111	_	_	_	_	_	_	K03578	hrpA
comp10864_c0_seq3	123	93-461(-)	gi|383863685|ref|XP_003707310.1|	PREDICTED: N-acetylgalactosaminyltransferase 6-like [Megachile rotundata]	60%	_	_	_	_	_	_	_	K00710	GALNT
comp1319_c0_seq1	356	107-1174(-)	gi|291241039|ref|XP_002740423.1|	PREDICTED: Caenorhabditis EpoxidE Hydrolase family member (ceeh-1)-like [Saccoglossus kowalevskii]	61%	_	_	_	_	_	_	_	None	_
comp8154_c0_seq1	250	3-752(-)	gi|351713044|gb|EHB15963.1|	Serine/threonine-protein kinase 24 [Heterocephalus glaber]	57%	GO:0009987	_	_	_	_	_	_	K08838	STK24, MST3
comp8200_c0_seq1	376	3-1130(+)	gi|221121898|ref|XP_002157256.1|	PREDICTED: similar to RNA binding motif protein 34, partial [Hydra magnipapillata]	56%	_	_	_	_	_	_	_	K14837	NOP12
comp3535_c0_seq1	283	233-1081(-)	gi|386783883|gb|AFJ24836.1|	four and a half LIM domains-1, partial [Schmidtea mediterranea]	100%	GO:0008270	6182.Q5DBR0	SJCHGC06016 protein	92.02%	_	KOG1704	_	None	_
comp13206_c0_seq1	285	95-952(+)	_	_	_	_	_	_	_	_	_	_	None	_
comp8896_c0_seq1	270	2-811(-)	gi|260788977|ref|XP_002589525.1|	hypothetical protein BRAFLDRAFT_251702 [Branchiostoma floridae]	58%	_	_	_	_	_	_	_	K01107	INPP1
comp16322_c0_seq2	336	1-1008(-)	_	_	_	_	_	_	_	_	_	_	None	_
comp9144_c0_seq1	677	22-2052(-)	gi|395529447|ref|XP_003775350.1|	PREDICTED: leishmanolysin-like peptidase [Sarcophilus harrisii]	53%	_	_	_	_	_	_	_	K13539	LMLN
comp20310_c0_seq1	190	3-575(+)	_	_	_	_	_	_	_	_	_	_	None	_
comp4096_c0_seq1	198	84-677(-)	gi|303287336|ref|XP_003062957.1|	predicted protein [Micromonas pusilla CCMP1545]	61%	GO:0047429;GO:0006144;GO:0006206	_	_	_	_	_	_	K01519	ITPA
comp25436_c0_seq1	164	3-494(-)	_	_	_	_	_	_	_	_	_	_	None	_
comp15200_c0_seq2	355	33-1097(-)	_	_	_	_	_	_	_	_	_	_	None	_
comp1026_c0_seq1	199	68-664(-)	gi|256070985|ref|XP_002571822.1|	hypothetical protein [Schistosoma mansoni]	47%	_	_	_	_	_	_	_	None	_
comp7949_c0_seq1	163	3-491(+)	_	_	_	_	_	_	_	_	_	_	None	_
comp1488_c0_seq2	343	27-1055(+)	gi|32965153|gb|AAP91764.1|	HrTT-1-like [Ciona intestinalis]	44%	_	_	_	_	_	_	_	None	_
comp12694_c0_seq3	75	147-374(+)	_	_	_	_	_	_	_	_	_	_	None	_
comp11101_c0_seq1	935	1224-4028(+)	gi|292616467|ref|XP_002663045.1|	PREDICTED: LOW QUALITY PROTEIN: myotubularin-related protein 13 [Danio rerio]	67%	GO:0005488	_	_	_	_	_	_	None	_
comp15173_c0_seq1	317	3-956(+)	gi|221117554|ref|XP_002160432.1|	PREDICTED: similar to fetal Alzheimer antigen [Hydra magnipapillata]	57%	_	_	_	_	_	_	_	K11728	BPTF, E(bx)
comp6334_c0_seq2	364	75-1169(+)	gi|405962729|gb|EKC28378.1|	DNA repair protein RAD50 [Crassostrea gigas]	65%	GO:0005634;GO:0016787;GO:0005488;GO:0006259;GO:0065007	_	_	_	_	_	_	K10866	RAD50
comp8418_c0_seq1	273	3-824(+)	_	_	_	_	_	_	_	_	_	_	None	_
comp1711_c0_seq1	308	3-926(+)	gi|405963452|gb|EKC29022.1|	Transmembrane protein 45B [Crassostrea gigas]	62%	_	_	_	_	_	_	_	None	_
comp10584_c0_seq1	136	2-412(+)	_	_	_	_	_	_	_	_	_	_	None	_
comp10455_c0_seq1	180	3-542(-)	_	_	_	_	_	_	_	_	_	_	None	_
comp17704_c0_seq1	290	120-989(-)	gi|386783671|gb|AFJ24730.1|	E3 ubiquitin protein ligase-1 [Schmidtea mediterranea]	98%	GO:0008270;GO:0016874	_	_	_	_	_	_	K10693	MYCBP2, PAM
comp13751_c0_seq1	131	3-398(+)	_	_	_	_	_	_	_	_	_	_	None	_
comp16518_c0_seq1	132	36-434(+)	_	_	_	_	_	_	_	_	_	_	None	_
comp16782_c0_seq1	378	663-1799(+)	gi|307207769|gb|EFN85387.1|	Protein dopey-1-like protein [Harpegnathos saltator]	58%	_	_	_	_	_	_	_	None	_
comp9339_c0_seq1	1254	108-3869(-)	gi|270014080|gb|EFA10528.1|	hypothetical protein TcasGA2_TC012780 [Tribolium castaneum]	49%	GO:0005488	_	_	_	_	_	_	K05727	DOCK3_4_5
comp300_c0_seq1	334	107-1108(-)	gi|52345644|ref|NP_001004869.1|	cathepsin L2 precursor [Xenopus (Silurana) tropicalis]	69%	GO:0016787	_	_	_	_	_	_	K01365	CTSL
comp11623_c0_seq1	355	57-1124(+)	gi|291236736|ref|XP_002738294.1|	PREDICTED: Origin recognition complex subunit 4-like [Saccoglossus kowalevskii]	58%	GO:0003688;GO:0005515;GO:0000166;GO:0005664;GO:0046809;GO:0006270;GO:0051329	_	_	_	_	_	_	K02606	ORC4
comp7201_c0_seq1	122	2-367(-)	_	_	_	_	_	_	_	_	_	_	None	_
comp22214_c0_seq2	136	1-408(+)	_	_	_	_	_	_	_	_	_	_	None	_
comp7629_c0_seq1	158	44-517(+)	gi|3800847|gb|AAC68890.1|	VU91B calmodulin [synthetic construct]	59%	_	_	_	_	_	_	_	K02183	CALM
comp16911_c0_seq2	155	2-466(+)	_	_	_	_	_	_	_	_	_	_	None	_
comp9429_c0_seq1	721	59-2221(-)	gi|145347818|ref|XP_001418358.1|	predicted protein [Ostreococcus lucimarinus CCE9901]	54%	_	_	_	_	_	_	_	K03350	APC3, CDC27
comp19093_c0_seq1	52	256-411(+)	_	_	_	_	_	_	_	_	_	_	None	_
comp8823_c0_seq2	289	1-867(-)	gi|260806911|ref|XP_002598327.1|	hypothetical protein BRAFLDRAFT_276559 [Branchiostoma floridae]	60%	_	_	_	_	_	_	_	None	_
comp3946_c0_seq1	414	121-1362(+)	gi|405964793|gb|EKC30239.1|	Ubiquitin-conjugating enzyme E2 J1 [Crassostrea gigas]	81%	GO:0016881	6182.Q5BW62	SJCHGC05477 protein	84.53%	COG5078	KOG0428	_	K10578	UBE2J1, NCUBE1, UBC6
comp21175_c0_seq1	242	1-729(+)	_	_	_	_	_	_	_	_	_	_	None	_
comp24724_c0_seq1	156	2-469(-)	_	_	_	_	_	_	_	_	_	_	None	_
comp13403_c0_seq2	109	105-431(+)	_	_	_	_	_	_	_	_	_	_	None	_
comp10088_c0_seq1	197	3-596(+)	_	_	_	_	_	_	_	_	_	_	None	_
comp791_c0_seq1	113	202-540(-)	gi|87196326|ref|NP_001034578.1|	vesicle-associated membrane protein 3 [Gallus gallus]	68%	GO:0016020;GO:0044464;GO:0009987;GO:0016192	_	_	_	_	_	_	K13505	VAMP3
comp17794_c0_seq1	127	37-417(-)	gi|256078068|ref|XP_002575320.1|	hypothetical protein [Schistosoma mansoni]	55%	_	_	_	_	_	_	_	None	_
comp17382_c0_seq1	136	2-409(-)	gi|254587275|emb|CAX83694.1|	Gap-Pol polyprotein [Schistosoma japonicum]	65%	GO:0043170;GO:0044238;GO:0005488	_	_	_	_	_	_	None	_
comp12274_c0_seq1	186	2-562(+)	_	_	_	_	_	_	_	_	_	_	None	_
comp4446_c0_seq1	812	358-2793(-)	gi|307166573|gb|EFN60636.1|	Protein groucho [Camponotus floridanus]	66%	_	_	_	_	_	_	_	None	_
comp6940_c0_seq2	124	42-413(+)	gi|256092854|ref|XP_002582092.1|	chibby protein pkd2 interactor [Schistosoma mansoni]	55%	GO:0042384;GO:0090090;GO:0043231;GO:0005932;GO:0055007;GO:0045444	_	_	_	_	_	_	None	_
comp14604_c0_seq2	308	204-1127(+)	gi|195121826|ref|XP_002005419.1|	GI20461 [Drosophila mojavensis]	59%	_	_	_	_	_	_	_	None	_
comp1387_c0_seq2	213	1-642(+)	gi|156542498|ref|XP_001600039.1|	PREDICTED: probable cytochrome P450 305a1 [Nasonia vitripennis]	54%	_	_	_	_	_	_	_	None	_
comp12688_c0_seq2	190	1-570(-)	_	_	_	_	_	_	_	_	_	_	None	_
comp13601_c0_seq1	527	111-1691(-)	gi|260821892|ref|XP_002606337.1|	hypothetical protein BRAFLDRAFT_67580 [Branchiostoma floridae]	68%	_	_	_	_	_	_	_	None	_
comp30648_c0_seq1	131	3-398(+)	_	_	_	_	_	_	_	_	_	_	None	_
comp1098_c0_seq2	309	1379-2305(-)	gi|256052571|ref|XP_002569837.1|	protein phsophatase-2a [Schistosoma mansoni]	95%	GO:0006275;GO:0004722;GO:0000188;GO:0006672;GO:0071902;GO:0006917;GO:0008543;GO:0010469;GO:0000159;GO:0010719;GO:0000184;GO:0042518;GO:0008022;GO:0042176;GO:0008380;GO:0000922;GO:0006355;GO:0046982;GO:0019932;GO:0031952;GO:0005829;GO:0006470;GO:0070208;GO:0005739;GO:0005886;GO:0030155;GO:0007498;GO:0030308;GO:0005634;GO:0030111;GO:0000775;GO:0046872;GO:0007126	9544.ENSMMUP00000017139	protein phosphatase 2 (formerly 2A), catalytic subunit, alpha isoform	95.02%	COG0639	_	_	K04382	PPP2C
comp5807_c0_seq2	607	2-1822(+)	_	_	_	_	_	_	_	_	_	_	None	_
comp2407_c0_seq1	360	65-1144(+)	gi|386783709|gb|AFJ24749.1|	zinc finger protein 207-1, partial [Schmidtea mediterranea]	84%	GO:0003677;GO:0005622;GO:0008270	7159.AAEL005736-PB	conserved hypothetical protein	81.20%	_	KOG2893	_	None	_
comp5173_c0_seq1	107	111-431(-)	gi|340503724|gb|EGR30257.1|	ubiquitin extension protein, putative [Ichthyophthirius multifiliis]	72%	GO:0043229;GO:0030529;GO:0005737	_	_	_	_	_	_	K02977	RP-S27Ae, RPS27A
comp24254_c0_seq1	147	3-446(+)	_	_	_	_	_	_	_	_	_	_	None	_
comp16625_c0_seq1	282	1-846(+)	gi|307603233|gb|ADN68266.1|	calmodulin [Colletotrichum gloeosporioides]	60%	GO:0060048	_	_	_	_	_	_	K02183	CALM
comp4830_c0_seq1	190	41-610(+)	_	_	_	_	_	_	_	_	_	_	None	_
comp4747_c0_seq1	162	30-515(+)	gi|256073733|ref|XP_002573183.1|	surfeit locus protein [Schistosoma mansoni]	66%	GO:0016020	_	_	_	_	_	_	K14998	SURF1
comp15007_c0_seq1	227	1-681(-)	_	_	_	_	_	_	_	_	_	_	None	_
comp2545_c0_seq2	125	3-377(+)	gi|156390992|ref|XP_001635553.1|	predicted protein [Nematostella predicted protein [Nematostella vectensis]	70%	_	_	_	_	_	_	_	None	_
comp13188_c0_seq1	165	15-509(-)	_	_	_	_	_	_	_	_	_	_	None	_
comp10478_c0_seq1	298	1-894(-)	_	_	_	_	_	_	_	_	_	_	None	_
comp19874_c0_seq1	204	2-613(-)	gi|157111777|ref|XP_001651723.1|	chloride channel protein 2 [Aedes aegypti]	63%	GO:0016020;GO:0005216;GO:0009987;GO:0006811	_	_	_	_	_	_	K05010	CLCN1
comp18746_c0_seq1	152	3-461(+)	_	_	_	_	_	_	_	_	_	_	None	_
comp10992_c0_seq1	318	3-959(+)	gi|255578108|ref|XP_002529924.1|	Mitogen-activated protein kinase kinase kinase, putative [Ricinus communis]	51%	GO:0016772	_	_	_	_	_	_	None	_
comp802_c0_seq1	791	113-2485(-)	gi|345482317|ref|XP_001607990.2|	PREDICTED: aconitate hydratase, mitochondrial-like isoform 1 [Nasonia vitripennis]	86%	GO:0003994;GO:0019643;GO:0051539;GO:0046487	7159.AAEL003734-PA	aconitase, mitochondrial	85.01%	COG1048	KOG0453	_	K01681	ACO, acnA
comp7634_c0_seq3	589	3-1769(-)	gi|405962935|gb|EKC28563.1|	DNA topoisomerase 2-beta [Crassostrea gigas]	63%	GO:0006266;GO:0043065;GO:0003682;GO:0000118;GO:0006265;GO:0000793;GO:0042493;GO:0042826;GO:0003918;GO:0043566;GO:0008022;GO:0045944;GO:0006310;GO:0022403;GO:0007059;GO:0005524;GO:0046982;GO:0040016;GO:0005730;GO:0008144;GO:0043565;GO:0006974;GO:0071107;GO:0000785;GO:0009330;GO:0042803;GO:0045870;GO:0021707;GO:0007568;GO:0000228;GO:0043130;GO:0005080;GO:0030263;GO:0021702;GO:0006200	_	_	_	_	_	_	K03164	TOP2
comp24088_c0_seq1	135	1-408(+)	_	_	_	_	_	_	_	_	_	_	None	_
comp7803_c0_seq1	466	3-1400(+)	gi|358331587|dbj|GAA31143.2|	calcium-binding mitochondrial carrier protein SCaMC-1 [Clonorchis sinensis]	74%	GO:0016020;GO:0006810	_	_	_	_	_	_	K14684	SLC25A23S
comp9505_c0_seq1	343	2-1030(-)	_	_	_	_	_	_	_	_	_	_	None	_
comp11269_c0_seq2	254	45-806(-)	_	_	_	_	_	_	_	_	_	_	None	_
comp4677_c0_seq1	109	77-403(-)	_	_	_	_	_	_	_	_	_	_	None	_
comp3594_c0_seq2	495	267-1751(-)	gi|347964373|ref|XP_311261.5|	AGAP000723-PA [Anopheles gambiae str. PEST]	61%	_	_	_	_	_	_	_	K10416	DYNC1LI, DNCLI
comp19253_c0_seq1	149	1-450(+)	gi|221119209|ref|XP_002163376.1|	PREDICTED: similar to LOC569134 protein [Hydra magnipapillata]	60%	_	_	_	_	_	_	_	None	_
comp5589_c0_seq2	190	1-570(+)	gi|291221291|ref|XP_002730655.1|	PREDICTED: FYN/Yes-like tyrosine-protein kinase-like [Saccoglossus kowalevskii]	54%	GO:0004672	_	_	_	_	_	_	K08857	NEK
comp3278_c0_seq2	180	2-541(+)	gi|260815130|ref|XP_002602327.1|	hypothetical protein BRAFLDRAFT_282200 [Branchiostoma floridae]	55%	_	_	_	_	_	_	_	K14403	CPSF3, YSH1
comp6939_c0_seq6	148	2-448(+)	gi|242011856|ref|XP_002426660.1|	zinc metalloproteinase, putative [Pediculus humanus corporis]	47%	_	_	_	_	_	_	_	None	_
comp5281_c0_seq3	304	3-914(+)	gi|291241464|ref|XP_002740631.1|	PREDICTED: RNA-specific adenosine deaminase B1-like [Saccoglossus kowalevskii]	76%	GO:0003723	_	_	_	_	_	_	K13194	ADARB
comp6665_c0_seq1	158	34-507(+)	_	_	_	_	_	_	_	_	_	_	None	_
comp16682_c0_seq1	286	3-863(+)	_	_	_	_	_	_	_	_	_	_	None	_
comp4979_c0_seq1	623	68-1936(-)	gi|358342517|dbj|GAA49966.1|	tyrosine-protein kinase Btk29A [Clonorchis sinensis]	83%	GO:0004713;GO:0005524;GO:0006468;GO:0005622;GO:0035556;GO:0005543	_	_	_	_	_	_	K07364	TEC
comp27629_c0_seq1	169	2-508(-)	_	_	_	_	_	_	_	_	_	_	None	_
comp14589_c0_seq1	114	3-344(-)	_	_	_	_	_	_	_	_	_	_	None	_
comp3996_c0_seq3	377	3-1133(-)	gi|358337591|dbj|GAA55952.1|	protein FAM115C [Clonorchis sinensis]	50%	_	_	_	_	_	_	_	None	_
comp28345_c0_seq2	83	171-422(+)	gi|221121939|ref|XP_002159612.1|	PREDICTED: similar to Tigger transposable element-derived protein 2 [Hydra magnipapillata]	65%	_	_	_	_	_	_	_	None	_
comp23909_c0_seq1	181	3-548(+)	_	_	_	_	_	_	_	_	_	_	None	_
comp6479_c0_seq3	68	223-426(+)	gi|339257800|ref|XP_003369086.1|	e2F-associated phosphoprotein [Trichinella spiralis]	77%	_	_	_	_	_	_	_	None	_
comp6242_c0_seq6	146	418-855(-)	_	_	_	_	_	_	_	_	_	_	None	_
comp21440_c0_seq1	126	3-380(-)	gi|226479040|emb|CAX73015.1|	Rhodopsin-like GPCR superfamily,domain-containing protein [Schistosoma japonicum]	72%	GO:0007165;GO:0004871	_	_	_	_	_	_	K04209	NPYNR
comp10686_c0_seq1	391	58-1230(-)	gi|260829723|ref|XP_002609811.1|	hypothetical protein BRAFLDRAFT_219317 [Branchiostoma floridae]	62%	_	_	_	_	_	_	_	K13701	ABHD8
comp9245_c0_seq1	483	64-1512(-)	_	_	_	_	_	_	_	_	_	_	None	_
comp3602_c0_seq3	158	137-613(+)	gi|405970512|gb|EKC35410.1|	Diamine acetyltransferase 2 [Crassostrea gigas]	52%	_	_	_	_	_	_	_	None	_
comp12801_c0_seq1	348	1-1044(-)	gi|405959364|gb|EKC25410.1|	Putative phospholipid-transporting ATPase VA [Crassostrea gigas]	71%	GO:0005783;GO:0034220;GO:0044425;GO:0043492;GO:0022892;GO:0046872;GO:0005515;GO:0015914;GO:0000166;GO:0005886	_	_	_	_	_	_	K01530	E3.6.3.1
comp16790_c0_seq1	173	1-522(+)	_	_	_	_	_	_	_	_	_	_	None	_
comp13394_c0_seq1	235	306-1010(+)	gi|281212152|gb|EFA86312.1|	hypothetical protein PPL_00102 [Polysphondylium pallidum PN500]	51%	_	_	_	_	_	_	_	None	_
comp19516_c0_seq1	171	2-514(+)	_	_	_	_	_	_	_	_	_	_	None	_
comp4222_c0_seq6	334	72-1073(+)	_	_	_	_	_	_	_	_	_	_	None	_
comp12377_c0_seq4	50	1-150(-)	gi|256087344|ref|XP_002579831.1|	app binding protein [Schistosoma mansoni]	78%	GO:0043231;GO:0051716;GO:0006950;GO:0003824;GO:0044260;GO:0000166;GO:0007275;GO:0044238	_	_	_	_	_	_	K04532	APPBP1
comp21076_c0_seq1	249	3-752(+)	gi|149944474|ref|NP_079429.2|	probable phospholipid-transporting ATPase VB [Homo sapiens]	66%	GO:0016020;GO:0005783;GO:0016817;GO:0005515;GO:0015914;GO:0005215	_	_	_	_	_	_	K01530	E3.6.3.1
comp18326_c0_seq1	198	325-918(-)	_	_	_	_	_	_	_	_	_	_	None	_
comp382_c0_seq1	263	3-791(+)	gi|13591862|ref|NP_076360.1|	protein SET isoform 1 [Mus musculus]	64%	GO:0044260;GO:0005634;GO:0048523;GO:0090304;GO:0044444	_	_	_	_	_	_	K11290	SET, TAF1, I2PP2A
comp10253_c0_seq1	343	3-1031(+)	gi|372471328|gb|AEX93473.1|	apaf1 [Schmidtea mediterranea]	77%	_	_	_	_	_	_	_	None	_
comp416_c0_seq1	173	362-880(-)	_	_	_	_	_	_	_	_	_	_	None	_
comp8392_c0_seq1	538	75-1688(+)	gi|195588216|ref|XP_002083854.1|	GD13131 [Drosophila simulans]	60%	_	_	_	_	_	_	_	None	_
comp18686_c0_seq1	272	1-816(+)	_	_	_	_	_	_	_	_	_	_	None	_
comp20820_c0_seq1	231	134-826(-)	gi|348518682|ref|XP_003446860.1|	PREDICTED: erythrocyte band 7 integral membrane protein-like [Oreochromis niloticus]	82%	GO:0016020	_	_	_	_	_	_	None	_
comp20032_c0_seq1	81	360-605(+)	_	_	_	_	_	_	_	_	_	_	None	_
comp19091_c0_seq1	136	2-412(+)	_	_	_	_	_	_	_	_	_	_	None	_
comp5990_c0_seq3	177	1-531(-)	gi|229576987|ref|NP_001153415.1|	eukaryotic translation initiation factor 2A [Nasonia vitripennis]	48%	_	_	_	_	_	_	_	K15026	EIF2A
comp10698_c0_seq1	367	747-1847(-)	gi|224809432|ref|NP_861448.2|	transmembrane and TPR repeat-containing protein 3 [Homo sapiens]	72%	_	_	_	_	_	_	_	None	_
comp11818_c0_seq2	354	3-1067(+)	gi|256069922|ref|XP_002571311.1|	testis specific leucine rich repeat protein [Schistosoma mansoni]	71%	_	_	_	_	_	_	_	None	_
comp10430_c0_seq1	538	1-1614(+)	gi|16506799|gb|AAL23955.1|AF425607_1	low density lipoprotein receptor [Mus musculus]	49%	GO:0016020;GO:0050789;GO:0005488;GO:0030301;GO:0044710;GO:0005768;GO:0044237;GO:0006629	_	_	_	_	_	_	K12473	LDLR
comp6167_c0_seq1	221	2-664(+)	_	_	_	_	_	_	_	_	_	_	None	_
comp2189_c0_seq2	123	1-369(+)	gi|242004226|ref|XP_002436279.1|	brain protein, putative [Ixodes brain protein, putative [Ixodes scapularis]	82%	_	6945.ISCW019127-PA	brain protein, putative	81.65%	_	KOG1589	_	None	_
comp7558_c0_seq1	224	33-704(-)	gi|147902722|ref|NP_001085321.1|	rab2b, member RAS oncogene family [Xenopus laevis]	87%	GO:0045921;GO:0006687;GO:0000139;GO:0007264;GO:0004767;GO:0005789;GO:0005525;GO:0015031;GO:0005886	10228.JGI30079	hypothetical protein	81.90%	COG1100	KOG0098	_	K07878	RAB2B
comp1713_c0_seq1	215	23-667(+)	gi|397621009|gb|EJK66053.1|	hypothetical protein THAOC_13039, partial [Thalassiosira oceanica]	51%	_	_	_	_	_	_	_	K10636	AMFR, GP78
comp12770_c0_seq1	587	17-1777(-)	gi|358331959|dbj|GAA27851.2|	cGMP-dependent 3' 5'-cyclic phosphodiesterase [Clonorchis sinensis]	73%	GO:0005783;GO:0071260;GO:0035690;GO:0007596;GO:0071560;GO:0043116;GO:0042734;GO:0043117;GO:0030553;GO:0033159;GO:0004118;GO:0048471;GO:0019933;GO:0030911;GO:0036006;GO:0006626;GO:0006198;GO:0061028;GO:0030552;GO:0005759;GO:0070588;GO:0050729;GO:0000122;GO:0019934;GO:0005829;GO:0008144;GO:0030818;GO:0005886;GO:0005634;GO:0046069;GO:0071321;GO:0042803;GO:0005794;GO:0005262;GO:0097011;GO:0030224	_	_	_	_	_	_	K01120	E3.1.4.17, PDE
comp7988_c0_seq3	57	219-389(-)	_	_	_	_	_	_	_	_	_	_	None	_
comp30282_c0_seq1	113	36-374(-)	_	_	_	_	_	_	_	_	_	_	None	_
comp28137_c0_seq1	164	2-496(+)	_	_	_	_	_	_	_	_	_	_	None	_
comp2022_c0_seq1	283	218-1066(-)	gi|340375750|ref|XP_003386397.1|	PREDICTED: thioredoxin-related transmembrane protein 1-like [Amphimedon queenslandica]	54%	_	_	_	_	_	_	_	None	_
comp5817_c0_seq1	423	1-1269(+)	gi|405972489|gb|EKC37255.1|	Isocitrate dehydrogenase [NADP]	88%	GO:0000287;GO:0004450;GO:0006749;GO:0019643;GO:0006102;GO:0051287	7739.JGI114755	hypothetical protein	86.98%	COG0538	KOG1526	_	K00031	IDH1, IDH2, icd
comp14149_c0_seq1	207	1-624(+)	_	_	_	_	_	_	_	_	_	_	None	_
comp22306_c0_seq1	73	84-302(+)	_	_	_	_	_	_	_	_	_	_	None	_
comp17640_c0_seq1	288	59-925(+)	_	_	_	_	_	_	_	_	_	_	None	_
comp9918_c0_seq1	337	68-1078(+)	gi|256087940|ref|XP_002580119.1|	hypothetical protein [Schistosoma mansoni]	75%	GO:0010467;GO:0005515;GO:0044238;GO:0048856;GO:0044237	6182.Q5DBD1	SJCHGC04205 protein	84.55%	COG5176	KOG1588	_	K14945	QKI
comp21134_c0_seq1	223	70-738(-)	_	_	_	_	_	_	_	_	_	_	None	_
comp19039_c0_seq1	278	3-839(+)	gi|349992821|dbj|GAA36714.1|	hypothetical protein CLF_111657 [Clonorchis sinensis]	91%	_	_	_	_	_	_	_	None	_
comp27713_c0_seq1	132	3-401(+)	_	_	_	_	_	_	_	_	_	_	None	_
comp6542_c0_seq1	289	1-867(+)	_	_	_	_	_	_	_	_	_	_	None	_
comp13916_c0_seq1	205	3-617(-)	gi|156388244|ref|XP_001634611.1|	predicted protein [Nematostella predicted protein [Nematostella vectensis]	57%	_	_	_	_	_	_	_	K14844	PUF6
comp22774_c0_seq1	73	136-354(-)	gi|301508519|gb|ADK78221.1|	Rap55 protein, partial [Schmidtea mediterranea]	93%	_	_	_	_	_	_	_	None	_
comp1232_c0_seq1	233	121-819(-)	gi|196001127|ref|XP_002110431.1|	expressed hypothetical protein [Trichoplax adhaerens]	48%	_	_	_	_	_	_	_	K06497	CD63, MLA1
comp6461_c0_seq1	354	2-1063(-)	gi|224060747|ref|XP_002196271.1|	PREDICTED: replication factor C (activator 1) 4, 37kDa [Taeniopygia guttata]	74%	GO:0000166	_	_	_	_	_	_	K10755	RFC2_4
comp489_c0_seq2	424	273-1544(-)	gi|146197860|dbj|BAF57641.1|	WM6 protein [Dugesia japonica]	99%	GO:0005524;GO:0016607;GO:0046784;GO:0043008;GO:0005737;GO:0017070;GO:0005687;GO:0000346;GO:0030621;GO:0004004;GO:0005681;GO:0005688;GO:0010501;GO:0000245	6182.B3GUT3	Putative uncharacterized protein	90.35%	COG0513	KOG0329	_	K12812	UAP56, BAT1, SUB2
comp2268_c0_seq1	182	3-548(+)	gi|405965518|gb|EKC30887.1|	hypothetical protein CGI_10028568 [Crassostrea gigas]	64%	_	_	_	_	_	_	_	None	_
comp90_c0_seq2	267	221-1021(-)	gi|1483311|emb|CAA68079.1|	Y-box protein [Dugesia japonica]	95%	GO:0003677;GO:0006355	7165.AGAP006108-PA	AGAP006108-PA	78.08%	COG1278	KOG3070	_	None	_
comp6761_c0_seq1	492	2-1477(+)	gi|358336905|dbj|GAA29166.2|	protein jagged-1b [Clonorchis sinensis]	50%	GO:0060429;GO:0003002;GO:0043009;GO:0048699;GO:0048522;GO:0045165;GO:0009611;GO:0048729;GO:0044464;GO:0007154;GO:0007417;GO:0009887;GO:0048646;GO:0048598;GO:0045595;GO:2000026	_	_	_	_	_	_	K02599	NOTCH
comp14609_c0_seq1	349	3-1049(-)	gi|260807001|ref|XP_002598372.1|	hypothetical protein BRAFLDRAFT_69729 [Branchiostoma floridae]	62%	_	_	_	_	_	_	_	None	_
comp16882_c0_seq1	172	3-518(-)	gi|340378200|ref|XP_003387616.1|	PREDICTED: NFX1-type zinc finger-containing protein 1-like [Amphimedon queenslandica]	55%	_	_	_	_	_	_	_	None	_
comp10627_c0_seq2	403	127-1335(-)	gi|260804537|ref|XP_002597144.1|	hypothetical protein BRAFLDRAFT_263902 [Branchiostoma floridae]	77%	GO:0016740;GO:0005488	_	_	_	_	_	_	None	_
comp24447_c0_seq1	119	2-358(-)	_	_	_	_	_	_	_	_	_	_	None	_
comp18986_c0_seq1	132	3-398(+)	gi|358339229|dbj|GAA47333.1|	dynein heavy chain axonemal [Clonorchis sinensis]	88%	GO:0007018;GO:0005874;GO:0005524;GO:0030286;GO:0006200;GO:0003777;GO:0016887	_	_	_	_	_	_	K10408	DNAH
comp8649_c0_seq2	716	1-2148(+)	gi|348531416|ref|XP_003453205.1|	PREDICTED: 5'-3' exoribonuclease 1 [Oreochromis niloticus]	71%	GO:0006396;GO:0071028;GO:0000932;GO:0071044;GO:0005515;GO:0005829;GO:0051252;GO:0005886;GO:0043928;GO:0004534;GO:0016075;GO:0045111;GO:0007569;GO:0003676;GO:0007126;GO:0005794;GO:0000723	_	_	_	_	_	_	K12618	XRN1, SEP1, KEM1
comp9815_c0_seq6	106	322-639(-)	_	_	_	_	_	_	_	_	_	_	None	_
comp630_c0_seq1	213	173-811(-)	gi|159138039|gb|ABW89022.1|	transcriptional coactivator [Clonorchis sinensis]	58%	GO:0097159;GO:1901363	_	_	_	_	_	_	K12881	THOC4, ALY
comp15986_c0_seq1	237	93-803(-)	gi|269913859|dbj|BAI49944.1|	patched [Dugesia japonica]	97%	GO:0007165;GO:0008158;GO:0016021	_	_	_	_	_	_	None	_
comp12952_c0_seq1	205	26-643(+)	gi|291238608|ref|XP_002739220.1|	PREDICTED: phosphoglycerate dehydrogenase-like [Saccoglossus kowalevskii]	72%	GO:0010468;GO:0021510;GO:0006118;GO:0007420;GO:0006541;GO:0000166;GO:0005829;GO:0006544;GO:0021915;GO:0031175;GO:0006564;GO:0048037;GO:0009055;GO:0019530;GO:0009448;GO:0006566;GO:0004617;GO:0021782;GO:0034641;GO:0022402	_	_	_	_	_	_	K00058	serA, PHGDH
comp5152_c0_seq1	466	285-1682(-)	gi|380006469|gb|AFD29625.1|	NLK-1 [Schmidtea mediterranea]	98%	GO:0042694;GO:0001714;GO:0005938;GO:0005524;GO:0047485;GO:0009792;GO:0040035;GO:0004707;GO:0000165;GO:0005634;GO:0008356;GO:0009069;GO:0006468;GO:0007178;GO:0045167;GO:0010085;GO:0007052;GO:0016055;GO:0002119	7260.FBpp0249731	GK20588	77.46%	COG0515	_	_	K04468	NLK
comp12846_c0_seq2	271	26-841(+)	gi|340379295|ref|XP_003388162.1|	PREDICTED: checkpoint protein HUS1-like [Amphimedon queenslandica]	52%	_	_	_	_	_	_	_	None	_
comp1253_c0_seq1	106	93-410(-)	_	_	_	_	_	_	_	_	_	_	None	_
comp8937_c0_seq1	518	125-1678(+)	gi|260812447|ref|XP_002600932.1|	hypothetical protein BRAFLDRAFT_79122 [Branchiostoma floridae]	57%	GO:0006351;GO:0005488;GO:0065007	_	_	_	_	_	_	K13109	IK, RED, RER
comp12761_c0_seq1	193	82-663(+)	gi|301618909|ref|XP_002938858.1|	PREDICTED: LOW QUALITY PROTEIN: mitogen-activated protein kinase kinase kinase 10-like [Xenopus (Silurana) tropicalis]	51%	GO:0004709;GO:0048513;GO:0009069;GO:0007178;GO:0046328;GO:0019899;GO:0000186	_	_	_	_	_	_	K04418	MAP3K10, MLK2
comp9004_c0_seq1	398	63-1259(+)	gi|345782963|ref|XP_540366.3|	PREDICTED: caiB/baiF CoA-transferase family protein C7orf10 [Canis lupus familiaris]	67%	_	_	_	_	_	_	_	None	_
comp16369_c0_seq1	116	48-395(-)	_	_	_	_	_	_	_	_	_	_	None	_
comp15825_c0_seq1	173	1-522(+)	_	_	_	_	_	_	_	_	_	_	None	_
comp13001_c0_seq1	549	2-1651(+)	gi|308462117|ref|XP_003093344.1|	CRE-TYR-3 protein [Caenorhabditis remanei]	59%	GO:0003824	_	_	_	_	_	_	None	_
comp15379_c0_seq1	375	152-1279(+)	gi|307194503|gb|EFN76795.1|	ELAV-like protein 2 [Harpegnathos saltator]	72%	GO:0005634;GO:0007293;GO:0060856;GO:0003730	_	_	_	_	_	_	K13208	ELAVL2_3_4
comp27483_c0_seq1	147	2-445(+)	_	_	_	_	_	_	_	_	_	_	None	_
comp1701_c0_seq1	359	626-1702(-)	gi|358332602|dbj|GAA27593.2|	tropomodulin [Clonorchis sinensis]	76%	_	_	_	_	_	_	_	K10370	TMOD
comp5707_c0_seq1	420	21-1280(+)	gi|390343392|ref|XP_003725866.1|	PREDICTED: lysocardiolipin acyltransferase 1-like [Strongylocentrotus purpuratus]	64%	_	_	_	_	_	_	_	K13513	LCLAT1, AGPAT8
comp23732_c0_seq1	60	2-181(+)	_	_	_	_	_	_	_	_	_	_	None	_
comp20510_c0_seq1	115	2-346(+)	gi|390349800|ref|XP_001176955.2|	PREDICTED: Bardet-Biedl syndrome 2 protein homolog [Strongylocentrotus purpuratus]	79%	GO:0016020;GO:0021766;GO:0010629;GO:0038108;GO:0060296;GO:0021987;GO:0031514;GO:0040015;GO:0048854;GO:0034464;GO:0045494;GO:0005932;GO:0035058;GO:0043001;GO:0007288;GO:0033365;GO:0040018;GO:0030534;GO:0021756	_	_	_	_	_	_	None	_
comp9983_c0_seq1	809	53-2479(-)	gi|91077850|ref|XP_971897.1|	PREDICTED: similar to metalloprotease [Tribolium castaneum]	61%	GO:0005615;GO:1901143;GO:0005524;GO:0004222;GO:0051603;GO:0051260;GO:0005777;GO:0005102;GO:0043559;GO:0050435;GO:0005829;GO:0008270;GO:0005739;GO:0010815;GO:0005634;GO:0007165;GO:0042803;GO:0032461;GO:0008340;GO:0043130;GO:0009986;GO:0010992;GO:0001948	_	_	_	_	_	_	K01408	IDE, ide
comp3830_c0_seq1	398	69-1262(+)	_	_	_	_	_	_	_	_	_	_	None	_
comp18839_c0_seq1	94	14-295(-)	_	_	_	_	_	_	_	_	_	_	None	_
comp3965_c0_seq1	352	3-1058(+)	gi|405963173|gb|EKC28770.1|	Geranylgeranyl transferase type-2 subunit beta, partial [Crassostrea gigas]	76%	_	_	_	_	_	_	_	K05956	RABGGTB
comp11416_c0_seq2	267	803-1603(-)	_	_	_	_	_	_	_	_	_	_	None	_
comp3346_c0_seq1	201	28-630(+)	_	_	_	_	_	_	_	_	_	_	None	_
comp7604_c0_seq7	1059	72-3248(+)	gi|197260883|gb|ACH56937.1|	GM-2672 hypothetical secreted protein [Simulium vittatum]	60%	_	_	_	_	_	_	_	None	_
comp6218_c0_seq2	155	60-524(+)	gi|358254447|dbj|GAA55283.1|	RalBP1-associated Eps domain-containing protein 2 [Clonorchis sinensis]	70%	_	_	_	_	_	_	_	None	_
comp20294_c0_seq1	182	99-644(-)	gi|256070709|ref|XP_002571685.1|	subfamily S1A unassigned peptidase (S01 family) [Schistosoma mansoni]	67%	GO:0008233	_	_	_	_	_	_	K09637	TMPRSS6
comp12369_c0_seq2	149	81-530(+)	gi|4557241|ref|NP_001095.1|	alpha-actinin-3 isoform 1 [Homo alpha-actinin [Homo sapiens]	80%	GO:0051015;GO:0030049;GO:0030674;GO:0008305;GO:0005178;GO:0030018;GO:0005829;GO:0031143;GO:0008307;GO:0048041;GO:0005925;GO:0007165;GO:0042803;GO:0005865;GO:0005884;GO:0005509;GO:0042981	_	_	_	_	_	_	K05699	ACTN
comp16537_c0_seq1	410	2-1231(-)	gi|156545479|ref|XP_001606947.1|	PREDICTED: peptidyl-prolyl cis-trans isomerase-like 4-like [Nasonia vitripennis]	65%	GO:0006457;GO:0003755;GO:0000166;GO:0003676	59729.ENSTGUP00000010992	Peptidyl-prolyl cis-trans isomerase-like 4 (PPIase)(Rotamase)(EC 5.2.1.8)(Cyclophilin-like p [...]	85.11%	COG0724	_	_	K12735	PPIL4
comp17374_c0_seq1	207	2-622(-)	_	_	_	_	_	_	_	_	_	_	None	_
comp7675_c0_seq1	175	50-574(-)	_	_	_	_	_	_	_	_	_	_	None	_
comp8518_c0_seq1	327	364-1344(+)	gi|321473483|gb|EFX84450.1|	hypothetical protein DAPPUDRAFT_314766 [Daphnia pulex]	69%	GO:0046872;GO:0000166;GO:0016772	_	_	_	_	_	_	K05743	LIMK1
comp6597_c0_seq6	131	3-398(+)	_	_	_	_	_	_	_	_	_	_	None	_
comp6318_c0_seq11	145	1-435(-)	gi|93003164|tpd|FAA00165.1|	TPA: zinc finger protein [Ciona intestinalis]	55%	_	_	_	_	_	_	_	K13291	TUT
comp3523_c0_seq1	614	79-1920(+)	gi|71281745|ref|YP_271570.1|	gamma-glutamyltranspeptidase [Colwellia psychrerythraea 34H]	49%	_	_	_	_	_	_	_	K00681	ggt
comp1792_c0_seq1	395	37-1221(+)	gi|405962638|gb|EKC28295.1|	Methionine aminopeptidase 1 [Crassostrea gigas]	78%	GO:0046872;GO:0008238	7070.XP_967283	similar to methionine aminopeptidase	76.01%	COG0024	KOG2738	_	K01265	E3.4.11.18, map
comp28476_c0_seq1	106	152-472(+)	_	_	_	_	_	_	_	_	_	_	None	_
comp11964_c0_seq1	179	125-661(-)	gi|363743477|ref|XP_001235091.2|	PREDICTED: F-box/LRR-repeat protein 20 isoform 1 [Gallus gallus]	55%	_	_	_	_	_	_	_	K10268	FBXL2_20
comp29886_c0_seq1	153	26-484(-)	_	_	_	_	_	_	_	_	_	_	None	_
comp6753_c0_seq1	324	90-1061(-)	_	_	_	_	_	_	_	_	_	_	None	_
comp6052_c0_seq1	449	305-1651(+)	gi|2495063|sp|Q16983.1|DIHR_ACHDO	RecName: Full=Diuretic hormone receptor; Short=DH-R; Flags: Precursor diuretic hormone receptor precursor [Acheta domesticus]	57%	GO:0016020;GO:0007186;GO:0043226;GO:0065008;GO:0006950;GO:0005488;GO:0043005;GO:0048522;GO:0048519;GO:0010033;GO:0004888;GO:0050877;GO:0044708	_	_	_	_	_	_	K04578	CRHR1
comp7948_c0_seq1	378	14-1147(-)	gi|348508611|ref|XP_003441847.1|	PREDICTED: activating signal cointegrator 1 complex subunit 1-like [Oreochromis niloticus]	55%	_	_	_	_	_	_	_	None	_
comp11579_c0_seq1	550	1-1650(+)	gi|405975646|gb|EKC40200.1|	Protein polyglycylase TTLL10 [Crassostrea gigas]	71%	GO:0016874	_	_	_	_	_	_	None	_
comp1082_c0_seq3	118	1-354(-)	_	_	_	_	_	_	_	_	_	_	None	_
comp6498_c0_seq1	322	44-1009(-)	gi|91077036|ref|XP_967646.1|	PREDICTED: similar to molybdenum cofactor sulfurase [Tribolium castaneum]	51%	GO:0008152	_	_	_	_	_	_	K15631	ABA3
comp8658_c0_seq4	183	3-551(-)	gi|386783741|gb|AFJ24765.1|	angiotensin converting enzyme-1, partial [Schmidtea mediterranea]	70%	GO:0003824	_	_	_	_	_	_	K01283	E3.4.15.1, ACE
comp2956_c0_seq1	175	2-526(-)	_	_	_	_	_	_	_	_	_	_	None	_
comp353_c0_seq1	132	130-525(-)	gi|405965736|gb|EKC31090.1|	Caveolin-1 [Crassostrea gigas]	66%	GO:0045298;GO:0051896;GO:0017015;GO:0001778;GO:0042593;GO:0070836;GO:0051647;GO:0090002;GO:0007015;GO:0044087;GO:0043014;GO:0003254;GO:0008016;GO:0030315;GO:0016247;GO:0051001;GO:0051493;GO:0042693;GO:0055013;GO:1900744;GO:0086012;GO:0051926;GO:0010831;GO:0005901;GO:0042632;GO:0006897;GO:0006942;GO:0031122;GO:0060035;GO:0006641;GO:0045214;GO:0007520;GO:0046716;GO:0010614;GO:0043409;GO:0060762;GO:…	_	_	_	_	_	_	K12959	CAV3
comp17100_c0_seq1	194	32-613(-)	gi|76154849|gb|AAX26255.2|	SJCHGC04486 protein [Schistosoma japonicum]	71%	_	_	_	_	_	_	_	None	_
comp7938_c0_seq1	148	2-445(+)	_	_	_	_	_	_	_	_	_	_	None	_
comp3421_c0_seq4	118	2-355(+)	_	_	_	_	_	_	_	_	_	_	None	_
comp5945_c0_seq2	182	91-636(-)	gi|356528633|ref|XP_003532904.1|	PREDICTED: E3 ubiquitin-protein ligase RGLG2-like [Glycine max]	56%	_	_	_	_	_	_	_	K10637	MYLIP, MIR
comp7866_c0_seq2	292	2-877(-)	gi|358336144|dbj|GAA54710.1|	UPF0764 protein C16orf89 homolog [Clonorchis sinensis]	57%	_	_	_	_	_	_	_	None	_
comp2963_c0_seq2	354	117-1178(+)	gi|353229716|emb|CCD75887.1|	putative gtp-binding protein (q) alpha-11 subunit, gna11 [Schistosoma mansoni]	94%	GO:0007186;GO:0046872;GO:0016787;GO:0004871;GO:0005525;GO:0006471	7176.CPIJ010818-PA	GTP-binding protein alpha subunit, gna	91.78%	_	KOG0085	_	K04634	GNAQ
comp25637_c0_seq2	120	1-360(+)	_	_	_	_	_	_	_	_	_	_	None	_
comp10544_c0_seq2	118	2-355(-)	_	_	_	_	_	_	_	_	_	_	None	_
comp12223_c0_seq1	217	6-656(+)	_	_	_	_	_	_	_	_	_	_	None	_
comp9644_c0_seq2	280	8-847(-)	gi|91090644|ref|XP_973866.1|	PREDICTED: similar to conserved hypothetical protein [Tribolium castaneum]	73%	GO:0016020	_	_	_	_	_	_	K15283	SLC35E1
comp13588_c0_seq1	274	1-825(+)	_	_	_	_	_	_	_	_	_	_	None	_
comp13464_c0_seq1	188	27-590(-)	_	_	_	_	_	_	_	_	_	_	None	_
comp9540_c0_seq4	251	5-757(-)	gi|76155692|gb|AAX26976.2|	SJCHGC04382 protein [Schistosoma japonicum]	78%	GO:0003723;GO:0006511;GO:0016579;GO:0004221	6182.Q5C049	SJCHGC04382 protein	78.26%	_	KOG2190	_	K13162	PCBP2_3_4
comp8520_c0_seq1	220	2-661(+)	gi|256079576|ref|XP_002576062.1|	hypothetical protein [Schistosoma mansoni]	54%	_	_	_	_	_	_	_	K13128	ZCCHC8
comp9308_c0_seq1	137	1-411(+)	gi|345493757|ref|XP_001605458.2|	PREDICTED: dyslexia-associated protein KIAA0319-like [Nasonia vitripennis]	50%	_	_	_	_	_	_	_	None	_
comp414_c0_seq1	108	32-355(+)	gi|256072871|ref|XP_002572757.1|	hypothetical protein [Schistosoma mansoni]	69%	_	_	_	_	_	_	_	K02140	ATPeFG, ATP5L
comp19888_c0_seq1	137	3-416(+)	_	_	_	_	_	_	_	_	_	_	None	_
comp3041_c0_seq1	254	28-789(-)	_	_	_	_	_	_	_	_	_	_	None	_
comp11601_c0_seq3	231	230-922(-)	gi|242003778|ref|XP_002422856.1|	conserved hypothetical protein [Pediculus humanus corporis]	69%	_	_	_	_	_	_	_	None	_
comp8021_c0_seq1	134	396-797(-)	gi|256072909|ref|XP_002572776.1|	smad1 5 8 and [Schistosoma AF215933_1 Smad1 [Schistosoma putative smad1, 5, 8, and [Schistoso	96%	GO:0007179;GO:0005667;GO:0006355;GO:0045449;GO:0003700	_	_	_	_	_	_	K04676	SMAD1_5_8
comp8256_c0_seq2	111	52-384(-)	_	_	_	_	_	_	_	_	_	_	None	_
comp537_c0_seq1	144	93-524(-)	gi|358333766|dbj|GAA52233.1|	hypothetical protein CLF_107652 [Clonorchis sinensis]	61%	_	_	_	_	_	_	_	None	_
comp6067_c0_seq1	378	77-1210(+)	gi|256078360|ref|XP_002575464.1|	septin [Schistosoma mansoni]	61%	_	_	_	_	_	_	_	K04557	PNUTL1, CDCREL1
comp29123_c0_seq1	59	122-298(-)	_	_	_	_	_	_	_	_	_	_	None	_
comp19128_c0_seq1	218	1-654(-)	gi|350006661|dbj|GAA33053.1|	cullin-3 [Clonorchis sinensis]	67%	_	_	_	_	_	_	_	K03869	CUL3
comp3233_c0_seq2	539	162-1778(-)	gi|256080359|ref|XP_002576449.1|	nucleolar protein c7c [Schistosoma mansoni]	59%	_	_	_	_	_	_	_	None	_
comp2626_c0_seq1	293	133-1011(+)	gi|326927946|ref|XP_003210148.1|	PREDICTED: monoglyceride lipase-like [Meleagris gallopavo]	55%	GO:0044699;GO:0016787;GO:0044255;GO:0050789;GO:0005488	_	_	_	_	_	_	K01054	MGLL
comp14763_c0_seq1	394	9-1190(-)	gi|380006431|gb|AFD29606.1|	SZ12-1 [Schmidtea mediterranea]	85%	_	_	_	_	_	_	_	None	_
comp14308_c0_seq1	260	101-883(+)	_	_	_	_	_	_	_	_	_	_	None	_
comp1964_c0_seq1	738	1-2214(+)	gi|353232207|emb|CCD79562.1|	putative atp-dependent RNA helicase [Schistosoma mansoni]	89%	GO:0005524;GO:0008026;GO:0003676	7955.ENSDARP00000075688	DEAH (Asp-Glu-Ala-His) box polypeptide 15	91.31%	COG1643	KOG0925	_	K12820	DHX15, PRP43
comp17262_c0_seq1	451	28-1380(-)	_	_	_	_	_	_	_	_	_	_	None	_
comp3509_c0_seq2	413	113-1354(+)	gi|360044920|emb|CCD82468.1|	cysteine-rich with egf-like domains protein [Schistosoma mansoni]	54%	_	_	_	_	_	_	_	None	_
comp1483_c0_seq1	206	88-705(+)	gi|226478588|emb|CAX72789.1|	proteasome (prosome, macropain) subunit, beta type 3 [Schistosoma japonicum]	84%	GO:0005634;GO:0051603;GO:0004298;GO:0005737;GO:0005839	6182.C7TYR0	Proteasome subunit beta type (EC 3.4.25.1); The proteasome is a multicatalytic proteinase co [...]	83.42%	COG0638	KOG0180	_	K02735	PSMB3
comp17330_c0_seq1	126	3-383(+)	_	_	_	_	_	_	_	_	_	_	None	_
comp32421_c0_seq1	123	2-370(-)	_	_	_	_	_	_	_	_	_	_	None	_
comp11155_c0_seq1	344	42-1073(-)	_	_	_	_	_	_	_	_	_	_	None	_
comp17276_c0_seq1	78	1-234(-)	_	_	_	_	_	_	_	_	_	_	None	_
comp10017_c0_seq1	894	1-2682(+)	gi|321463590|gb|EFX74605.1|	Shn zinc finger protein [Daphnia pulex]	81%	GO:0005622;GO:0008270;GO:0003676	_	_	_	_	_	_	None	_
comp6787_c0_seq3	64	171-362(+)	_	_	_	_	_	_	_	_	_	_	None	_
comp16433_c0_seq2	189	1-567(-)	gi|290562545|gb|ADD38668.1|	Tubulin alpha chain [Lepeophtheirus salmonis]	77%	GO:0005856;GO:0000166;GO:0043234;GO:0007017	_	_	_	_	_	_	K07374	TUBA
comp21213_c0_seq1	205	3-617(-)	_	_	_	_	_	_	_	_	_	_	None	_
comp636_c0_seq1	288	260-1123(-)	gi|56758722|gb|AAW27501.1|	SJCHGC01083 protein [Schistosoma japonicum]	68%	GO:0043232;GO:0005829	_	_	_	_	_	_	K10364	CAPZA
comp14709_c0_seq1	242	3-728(+)	_	_	_	_	_	_	_	_	_	_	None	_
comp7215_c0_seq7	366	14-1111(-)	gi|358341099|dbj|GAA48860.1|	filamin-C [Clonorchis sinensis]	71%	_	_	_	_	_	_	_	K04437	FLNA
comp9274_c0_seq3	525	1-1578(+)	gi|116267081|gb|ABJ96343.1|	phospholipase C beta [Chaetopterus variopedatus]	71%	GO:0009395;GO:0005790;GO:0005634;GO:0043267;GO:0004435;GO:0035556;GO:0014069;GO:0051019;GO:0005509;GO:0007242;GO:0004871;GO:0046339	_	_	_	_	_	_	K05858	PLCB
comp2437_c0_seq1	254	25-786(-)	gi|256072573|ref|XP_002572609.1|	NAD dependent epimerase/dehydratase [Schistosoma mansoni]	61%	_	_	_	_	_	_	_	None	_
comp8455_c0_seq1	342	3-1028(-)	_	_	_	_	_	_	_	_	_	_	None	_
comp18624_c0_seq1	139	3-419(-)	_	_	_	_	_	_	_	_	_	_	None	_
comp11626_c0_seq1	914	2-2743(-)	_	_	_	_	_	_	_	_	_	_	None	_
comp553_c0_seq1	549	59-1705(+)	gi|256070850|ref|XP_002571755.1|	ATP synthase alpha subunit mitochondrial [Schistosoma mansoni]	92%	GO:0005524;GO:0006172;GO:0006119;GO:0042777;GO:0008180;GO:0042288;GO:0046961;GO:0046933;GO:0001937;GO:0007165;GO:0043531;GO:0015991;GO:0042612;GO:0000275;GO:0009790;GO:0006200;GO:0043499;GO:0006629	10090.ENSMUSP00000026495	ATP synthase, H+ transporting, mitochondrial F1 complex, alpha subunit, isoform 1 Gene; Mito [...]	92.91%	COG0056	KOG1353	_	K02132	ATPeF1A, ATP5A1
comp24740_c0_seq1	54	210-374(+)	_	_	_	_	_	_	_	_	_	_	None	_
comp16806_c0_seq1	478	2-1435(-)	_	_	_	_	_	_	_	_	_	_	None	_
comp13000_c0_seq2	675	2-2026(-)	gi|56758882|gb|AAW27581.1|	SJCHGC09453 protein [Schistosoma japonicum]	93%	GO:0005783;GO:0030970;GO:0005524;GO:0000502;GO:0031593;GO:0019903;GO:0016567;GO:0051260;GO:0005102;GO:0034214;GO:0032436;GO:0006302;GO:0005730;GO:0005829;GO:0030968;GO:0016887;GO:0018279;GO:0000785;GO:0042802;GO:0035101;GO:0030433;GO:0008289;GO:0035861;GO:0019904;GO:0031334;GO:0070842;GO:0006200;GO:0006888;GO:0006919;GO:0007049;GO:0032403	_	_	_	_	_	_	K13525	VCP, CDC48
comp1144_c0_seq1	642	314-2239(-)	gi|358253818|dbj|GAA53812.1|	ATP-binding cassette sub-family F member 2 [Clonorchis sinensis]	85%	GO:0005524;GO:0006200;GO:0005739;GO:0016887	7955.ENSDARP00000068644	ATP-binding cassette, sub-family F (GCN20), member 2	83.67%	COG0488	_	_	K06185	ABCF2
comp23216_c0_seq1	270	2-811(-)	gi|156405413|ref|XP_001640726.1|	predicted protein [Nematostella predicted protein [Nematostella vectensis]	59%	_	_	_	_	_	_	_	None	_
comp12076_c0_seq4	200	2-604(+)	_	_	_	_	_	_	_	_	_	_	None	_
comp13604_c0_seq1	305	25-939(-)	_	_	_	_	_	_	_	_	_	_	None	_
comp1465_c0_seq1	488	80-1543(-)	gi|296210480|ref|XP_002751980.1|	PREDICTED: sugar phosphate exchanger 3 isoform 1 [Callithrix jacchus]	67%	GO:0016020;GO:0006810	_	_	_	_	_	_	K03447	SLC37A3
comp28892_c0_seq1	116	3-353(+)	_	_	_	_	_	_	_	_	_	_	None	_
comp9335_c0_seq3	220	3-665(+)	gi|340378042|ref|XP_003387537.1|	PREDICTED: tectonic-3-like [Amphimedon queenslandica]	56%	_	_	_	_	_	_	_	None	_
comp2921_c0_seq1	616	230-2077(-)	gi|358337894|dbj|GAA32167.2|	lamin Dm0 [Clonorchis sinensis]	64%	GO:0009987;GO:0005882	_	_	_	_	_	_	K07611	LMNB
comp20861_c0_seq1	232	1-696(-)	_	_	_	_	_	_	_	_	_	_	None	_
comp7097_c0_seq5	656	34-2004(+)	gi|358333386|dbj|GAA51906.1|	traf2 and NCK-interacting protein kinase [Clonorchis sinensis]	91%	GO:0046580;GO:0005938;GO:0005524;GO:0048477;GO:0046529;GO:0007391;GO:0042656;GO:0000185;GO:0007411;GO:0007097;GO:0009611;GO:0009069;GO:0007178;GO:0008594;GO:0001748;GO:0007254;GO:0007476;GO:0005083;GO:0016476;GO:0001736	7425.XP_001599608	misshapen	88.24%	COG0515	_	_	None	_
comp2332_c0_seq1	574	65-1786(-)	_	_	_	_	_	_	_	_	_	_	None	_
comp3872_c0_seq1	94	35-316(+)	gi|291223024|ref|XP_002731512.1|	PREDICTED: meiosis expressed gene 1-like [Saccoglossus kowalevskii]	82%	_	_	_	_	_	_	_	None	_
comp16745_c0_seq4	119	2-358(-)	_	_	_	_	_	_	_	_	_	_	None	_
comp4149_c0_seq2	230	1048-1737(+)	_	_	_	_	_	_	_	_	_	_	None	_
comp29603_c0_seq1	216	3-650(-)	gi|72077794|ref|XP_783390.1|	PREDICTED: tachykinin-like peptides receptor 99D-like [Strongylocentrotus purpuratus]	60%	GO:0007186;GO:0004930	_	_	_	_	_	_	K04225	TAKR
comp16495_c0_seq1	229	1-687(-)	gi|290562675|gb|ADD38733.1|	Baculoviral IAP repeat-containing protein 5 [Lepeophtheirus salmonis]	58%	GO:0016787;GO:0005488	_	_	_	_	_	_	K04725	BIRC2S
comp4452_c0_seq1	359	2-1078(+)	_	_	_	_	_	_	_	_	_	_	None	_
comp17082_c0_seq1	242	1-726(-)	gi|405959092|gb|EKC25160.1|	Radial spoke head protein 9-like protein [Crassostrea gigas]	74%	_	_	_	_	_	_	_	None	_
comp13491_c0_seq3	245	3-740(+)	_	_	_	_	_	_	_	_	_	_	None	_
comp9046_c0_seq1	268	122-928(+)	gi|358332362|dbj|GAA51037.1|	hypothetical protein CLF_105481, partial [Clonorchis sinensis]	61%	_	_	_	_	_	_	_	None	_
comp560_c0_seq2	100	91-390(-)	_	_	_	_	_	_	_	_	_	_	None	_
comp4563_c0_seq1	118	1-354(-)	gi|321461541|gb|EFX72572.1|	hypothetical protein DAPPUDRAFT_200992 [Daphnia pulex]	62%	_	_	_	_	_	_	_	None	_
comp24150_c0_seq1	208	3-629(+)	_	_	_	_	_	_	_	_	_	_	None	_
comp16233_c0_seq1	120	2-361(-)	_	_	_	_	_	_	_	_	_	_	None	_
comp26337_c0_seq1	196	3-590(-)	_	_	_	_	_	_	_	_	_	_	None	_
comp5049_c0_seq1	99	145-441(+)	gi|405967889|gb|EKC33008.1|	hypothetical protein CGI_10013634 [Crassostrea gigas]	68%	_	_	_	_	_	_	_	None	_
comp22124_c0_seq1	124	2-373(-)	_	_	_	_	_	_	_	_	_	_	None	_
comp20004_c0_seq1	217	3-653(-)	gi|363733259|ref|XP_426294.3|	PREDICTED: cyclin-dependent kinase-like 2 [Gallus gallus]	77%	GO:0005634;GO:0016310;GO:0007165;GO:0009069;GO:0005813;GO:0007548;GO:0004674;GO:0000166	_	_	_	_	_	_	K08824	CDKL
comp7685_c0_seq1	147	28-468(-)	_	_	_	_	_	_	_	_	_	_	None	_
comp6598_c0_seq4	144	1-432(-)	_	_	_	_	_	_	_	_	_	_	None	_
comp30345_c0_seq1	167	1-504(+)	gi|15240013|ref|NP_201458.1|	oxygen-evolving enhancer protein 1-1 [Arabidopsis thaliana]	99%	GO:0019898;GO:0009902;GO:0002831;GO:0009965;GO:0009654;GO:0030003;GO:0005515;GO:0010310;GO:0010207;GO:0006612;GO:0030154;GO:0006364;GO:0009867;GO:0009543;GO:0008266;GO:0019344;GO:0009697;GO:0042793;GO:0031348;GO:0048046;GO:0010205;GO:0042742;GO:0043900;GO:0010363;GO:0045893;GO:0009595;GO:0010200;GO:0010027;GO:0050832;GO:0000165;GO:0030095;GO:0010287;GO:0009862;GO:0010242;GO:0009409;GO:0035304;GO:…	_	_	_	_	_	_	K02716	psbO
comp28682_c0_seq1	124	1-375(+)	_	_	_	_	_	_	_	_	_	_	None	_
comp4069_c0_seq1	363	489-1577(+)	gi|417131|sp|Q00401.1|HMH2_DUGTI	RecName: Full=Homeobox protein Dth-2 protein [Girardia tigrina]	91%	GO:0005667;GO:0006355;GO:0007275;GO:0043565;GO:0045449;GO:0003700	_	_	_	_	_	_	K09344	NKX2-4
comp11186_c0_seq1	214	1-642(+)	gi|358340414|dbj|GAA48313.1|	WD repeat-containing protein 44 [Clonorchis sinensis]	80%	GO:0044444	_	_	_	_	_	_	None	_
comp644_c0_seq1	104	3-314(+)	gi|226470502|emb|CAX70531.1|	Salivary secreted ribonuclease [Schistosoma japonicum]	74%	GO:0004518	_	_	_	_	_	_	None	_
comp26999_c0_seq1	129	62-448(+)	_	_	_	_	_	_	_	_	_	_	None	_
comp13284_c0_seq1	623	3-1871(+)	gi|256088034|ref|XP_002580165.1|	SUMO ligase [Schistosoma mansoni]	57%	GO:0016925;GO:0003677;GO:0031625;GO:0035258;GO:0046872;GO:0060766;GO:0045944;GO:0016604;GO:0045667;GO:0019789	_	_	_	_	_	_	K04706	PIAS
comp6622_c0_seq1	172	18-533(+)	_	_	_	_	_	_	_	_	_	_	None	_
comp19547_c0_seq1	124	54-425(-)	gi|256080529|ref|XP_002576533.1|	amine GPCR [Schistosoma mansoni]	74%	GO:0007186;GO:0016021;GO:0004871	_	_	_	_	_	_	None	_
comp11664_c0_seq1	215	20-664(-)	_	_	_	_	_	_	_	_	_	_	None	_
comp7079_c0_seq1	119	2-358(-)	gi|348502764|ref|XP_003438937.1|	PREDICTED: SAM domain and HD domain-containing protein 1-like [Oreochromis niloticus]	68%	_	_	_	_	_	_	_	K06885	K06885
comp9116_c0_seq1	188	25-588(-)	_	_	_	_	_	_	_	_	_	_	None	_
comp3367_c0_seq2	109	54-380(-)	_	_	_	_	_	_	_	_	_	_	None	_
comp12876_c0_seq1	157	2-475(+)	_	_	_	_	_	_	_	_	_	_	None	_
comp14976_c0_seq2	677	2-2032(-)	gi|256085904|ref|XP_002579150.1|	tyrosine kinase [Schistosoma putative receptor Tyrosine Kinase [Schistosoma mansoni]	50%	GO:0044260;GO:0016310;GO:0007165;GO:0016301;GO:0044238;GO:0048518;GO:0005488	_	_	_	_	_	_	K05085	ERBB4, HER4
comp14144_c0_seq1	373	1-1119(-)	gi|291239420|ref|XP_002739621.1|	PREDICTED: Rs1-like [Saccoglossus kowalevskii]	66%	GO:1901363;GO:0097159;GO:0016787	_	_	_	_	_	_	K13181	DDX27, DRS1
comp21327_c0_seq1	122	3-368(-)	_	_	_	_	_	_	_	_	_	_	None	_
comp12376_c0_seq1	409	35-1261(-)	gi|327268807|ref|XP_003219187.1|	PREDICTED: pleckstrin homology-like domain family B member 2-like [Anolis carolinensis]	63%	GO:0045111;GO:0005886;GO:0005737	_	_	_	_	_	_	None	_
comp10735_c0_seq2	252	197-952(-)	gi|326933749|ref|XP_003212962.1|	PREDICTED: dual specificity tyrosine-phosphorylation-regulated kinase 3-like [Meleagris gallopavo]	87%	GO:0000287;GO:0005634;GO:0004674;GO:0005524;GO:0009069;GO:0006468	_	_	_	_	_	_	K08825	DYRK
comp22948_c0_seq1	143	1-429(-)	gi|110751345|ref|XP_623958.2|	PREDICTED: cullin-5 [Apis PREDICTED: cullin-5 [Apis florea]	66%	_	_	_	_	_	_	_	K10612	CUL5
comp24018_c0_seq1	192	3-581(+)	gi|384491452|gb|EIE82648.1|	hypothetical protein RO3G_07353 [Rhizopus delemar RA 99-880]	55%	_	_	_	_	_	_	_	K11373	ELP1, IKI3, IKBKAP
comp16952_c0_seq1	332	86-1081(-)	gi|358336881|dbj|GAA28482.2|	microprocessor complex subunit DGCR8 [Clonorchis sinensis]	66%	_	_	_	_	_	_	_	None	_
comp10915_c0_seq1	104	1-312(+)	_	_	_	_	_	_	_	_	_	_	None	_
comp6058_c0_seq2	688	295-2358(-)	gi|307197259|gb|EFN78564.1|	ATP-binding cassette sub-family G member 4 [Harpegnathos saltator]	70%	GO:0005524;GO:0006200;GO:0016021;GO:0016887	_	_	_	_	_	_	K05679	ABCG1
comp1306_c0_seq1	253	36-794(-)	gi|291241112|ref|XP_002740447.1|	PREDICTED: proteasome alpha 3 subunit-like [Saccoglossus kowalevskii]	80%	GO:0005634;GO:0019773;GO:0004298;GO:0006511;GO:0005737	45351.JGI235516	hypothetical protein; The proteasome is a multicatalytic proteinase complex which is charact [...]	83.98%	COG0638	KOG0184	_	K02727	PSMA3
comp14633_c0_seq1	218	1-654(-)	_	_	_	_	_	_	_	_	_	_	None	_
comp3347_c0_seq1	519	75-1631(+)	gi|406717740|emb|CCC86590.3|	mmp protein [Schmidtea mediterranea]	87%	GO:0008233	_	_	_	_	_	_	K08003	MMP25
comp13228_c0_seq1	211	289-921(-)	_	_	_	_	_	_	_	_	_	_	None	_
comp9464_c0_seq1	624	10-1884(+)	gi|291238278|ref|XP_002739058.1|	PREDICTED: AGAP010217-PA-like [Saccoglossus kowalevskii]	61%	_	_	_	_	_	_	_	K01829	E5.3.4.1
comp25213_c0_seq1	106	88-405(-)	_	_	_	_	_	_	_	_	_	_	None	_
comp26100_c0_seq1	73	165-383(-)	_	_	_	_	_	_	_	_	_	_	None	_
comp6331_c0_seq1	171	3-515(-)	_	_	_	_	_	_	_	_	_	_	None	_
comp17166_c0_seq1	256	2-772(+)	gi|256085300|ref|XP_002578860.1|	ryanodine receptor related [Schistosoma mansoni]	76%	GO:0016020;GO:0055085;GO:0006816;GO:0005262	_	_	_	_	_	_	K05327	RYRN
comp13236_c0_seq2	137	2-412(-)	_	_	_	_	_	_	_	_	_	_	None	_
comp3692_c0_seq1	97	102-392(-)	gi|47230291|emb|CAG10705.1|	unnamed protein product [Tetraodon nigroviridis]	68%	_	_	_	_	_	_	_	None	_
comp25067_c0_seq1	134	2-403(-)	_	_	_	_	_	_	_	_	_	_	None	_
comp16875_c0_seq1	201	1-606(+)	gi|256078413|ref|XP_002575490.1|	hypothetical protein [Schistosoma mansoni]	61%	_	_	_	_	_	_	_	None	_
comp9080_c0_seq1	553	3-1661(+)	gi|345479030|ref|XP_003423864.1|	PREDICTED: FCH and double SH3 domains protein 2-like [Nasonia vitripennis]	55%	_	_	_	_	_	_	_	K13738	CD2AP
comp17409_c0_seq1	257	2-775(+)	gi|84783951|gb|ABC61954.1|	roboA [Schmidtea mediterranea]	92%	_	_	_	_	_	_	_	None	_
comp5537_c0_seq1	514	2-1543(-)	gi|291229087|ref|XP_002734507.1|	PREDICTED: solute carrier family 35, member F5-like [Saccoglossus kowalevskii]	66%	_	_	_	_	_	_	_	K15289	SLC35F5
comp30929_c0_seq1	94	110-391(-)	_	_	_	_	_	_	_	_	_	_	None	_
comp9707_c0_seq6	394	3-1184(-)	gi|260797905|ref|XP_002593941.1|	hypothetical protein BRAFLDRAFT_98238 [Branchiostoma floridae]	68%	GO:0060170;GO:0010826;GO:0005813;GO:0030433;GO:0042384;GO:0051082;GO:0036038;GO:0005789;GO:0031005;GO:0048754;GO:0030659	_	_	_	_	_	_	None	_
comp6249_c0_seq2	111	33-365(+)	gi|307178812|gb|EFN67393.1|	Elongator complex protein 3 [Camponotus floridanus]	81%	GO:0042967;GO:0008080;GO:0051536	_	_	_	_	_	_	K07739	ELP3, KAT9
comp33408_c0_seq1	123	1-372(+)	_	_	_	_	_	_	_	_	_	_	None	_
comp6318_c0_seq9	176	1-528(-)	gi|405976720|gb|EKC41216.1|	Terminal uridylyltransferase 4 [Crassostrea gigas]	69%	GO:0016740	_	_	_	_	_	_	K13291	TUT
comp6094_c0_seq1	207	62-682(-)	gi|260833408|ref|XP_002611649.1|	hypothetical protein BRAFLDRAFT_117113 [Branchiostoma floridae]	53%	_	_	_	_	_	_	_	K13220	WBP4, FBP21
comp26463_c0_seq1	178	2-535(-)	gi|405959086|gb|EKC25154.1|	UTP--glucose-1-phosphate uridylyltransferase [Crassostrea gigas]	78%	GO:0016740	_	_	_	_	_	_	K00963	UGP2, galU, galF
comp29321_c0_seq1	129	2-388(-)	_	_	_	_	_	_	_	_	_	_	None	_
comp3176_c0_seq2	171	74-586(+)	_	_	_	_	_	_	_	_	_	_	None	_
comp18940_c0_seq1	255	3-770(+)	_	_	_	_	_	_	_	_	_	_	None	_
comp5255_c0_seq1	308	798-1721(-)	gi|242013069|ref|XP_002427239.1|	splicing factor yt521-B, putative [Pediculus humanus corporis]	67%	_	_	_	_	_	_	_	None	_
comp13352_c0_seq1	1304	2-3913(+)	gi|256076072|ref|XP_002574338.1|	androgen induced inhibitor of proliferation (as3) / pds5-related [Schistosoma mansoni]	63%	GO:0005515;GO:0009987	_	_	_	_	_	_	K11267	PDS5
comp4776_c0_seq8	109	86-415(+)	_	_	_	_	_	_	_	_	_	_	None	_
comp1432_c0_seq1	101	3-305(-)	_	_	_	_	_	_	_	_	_	_	None	_
comp25942_c0_seq1	135	36-440(-)	gi|66774238|gb|AAY55909.1|	solute carrier family 6 member 9 [Danio rerio]	69%	GO:0016020;GO:0007626;GO:0015816;GO:0015187;GO:0060080;GO:0015293;GO:0015837;GO:0060092	_	_	_	_	_	_	K05038	SLC6A5S
comp4703_c0_seq2	154	2-466(+)	gi|260800662|ref|XP_002595216.1|	hypothetical protein BRAFLDRAFT_241220 [Branchiostoma floridae]	63%	_	_	_	_	_	_	_	None	_
comp4499_c0_seq2	442	51-1376(-)	gi|405978131|gb|EKC42542.1|	Ectonucleotide pyrophosphatase/phosphodiesterase family member 6 [Crassostrea gigas]	51%	_	_	_	_	_	_	_	K01113	phoD
comp11222_c0_seq1	290	54-923(-)	gi|350414703|ref|XP_003490392.1|	PREDICTED: hypothetical protein LOC100749837 [Bombus impatiens]	47%	_	_	_	_	_	_	_	K13206	CCDC55
comp24083_c0_seq1	139	1-420(+)	_	_	_	_	_	_	_	_	_	_	None	_
comp11440_c0_seq1	619	3-1862(+)	gi|256073573|ref|XP_002573104.1|	cornichon [Schistosoma mansoni]	52%	_	_	_	_	_	_	_	K01922	PPCS, coaB
comp27522_c0_seq1	203	54-662(-)	_	_	_	_	_	_	_	_	_	_	None	_
comp19865_c0_seq1	132	42-437(-)	_	_	_	_	_	_	_	_	_	_	None	_
comp14141_c0_seq1	187	1-564(+)	gi|76156142|gb|AAX27373.2|	SJCHGC05500 protein [Schistosoma japonicum]	67%	GO:0005313;GO:0016020;GO:0042995;GO:0015813	_	_	_	_	_	_	K05613	SLC1A2, EAAT2
comp26668_c0_seq1	57	94-264(-)	_	_	_	_	_	_	_	_	_	_	None	_
comp6906_c0_seq1	627	88-1968(-)	gi|405977255|gb|EKC41714.1|	N-chimaerin [Crassostrea gigas]	68%	_	_	_	_	_	_	_	None	_
comp6035_c0_seq1	731	192-2384(-)	gi|358337346|dbj|GAA55714.1|	arachidonate 5-lipoxygenase [Clonorchis sinensis]	77%	GO:0046872;GO:0055114;GO:0016165	_	_	_	_	_	_	K08021	ALOX12B
comp66_c0_seq1	357	1-1071(-)	gi|221129327|ref|XP_002161860.1|	PREDICTED: similar to beta-tubulin [Hydra magnipapillata]	100%	GO:0005874;GO:0051084;GO:0005829;GO:0042288;GO:0007018;GO:0005634;GO:0042267;GO:0007165;GO:0006184;GO:0051225;GO:0005200;GO:0003924;GO:0051258;GO:0042612;GO:0051082;GO:0005525;GO:0000086	_	_	_	_	_	_	K07375	TUBB
comp20330_c0_seq1	159	1-477(-)	gi|391328707|ref|XP_003738826.1|	PREDICTED: protein furry-like [Metaseiulus occidentalis]	82%	_	_	_	_	_	_	_	None	_
comp15985_c1_seq1	131	1-396(+)	gi|156138750|dbj|BAF75867.1|	alpha-tubulin [Dugesia ryukyuensis]	71%	GO:0005856;GO:0000166;GO:0043234;GO:0007017	_	_	_	_	_	_	K07374	TUBA
comp22128_c0_seq1	107	2-322(-)	gi|406963769|gb|EKD89749.1|	hypothetical protein ACD_33C00002G0041 [uncultured bacterium]	60%	_	_	_	_	_	_	_	None	_
comp28789_c0_seq1	137	2-415(+)	gi|169642755|gb|AAI60858.1|	Pms2 protein [Rattus norvegicus]	65%	GO:0032389;GO:0042493;GO:0006298;GO:0016446;GO:0030983;GO:0016447;GO:0016787;GO:0007126	_	_	_	_	_	_	K10858	PMS2
comp14074_c0_seq1	568	2-1705(-)	_	_	_	_	_	_	_	_	_	_	None	_
comp4945_c0_seq1	208	3-626(-)	_	_	_	_	_	_	_	_	_	_	None	_
comp16511_c0_seq1	413	2-1243(+)	gi|358342452|dbj|GAA49911.1|	coiled-coil domain-containing protein CG32809 [Clonorchis sinensis]	65%	_	_	_	_	_	_	_	None	_
comp8432_c0_seq2	190	3-572(-)	gi|390340412|ref|XP_781904.3|	PREDICTED: centrosomal protein of 135 kDa-like isoform 3 [Strongylocentrotus purpuratus]	58%	_	_	_	_	_	_	_	None	_
comp12707_c0_seq1	462	2-1390(+)	_	_	_	_	_	_	_	_	_	_	None	_
comp14377_c0_seq1	115	10-354(+)	_	_	_	_	_	_	_	_	_	_	None	_
comp13995_c0_seq1	211	52-684(+)	gi|390336988|ref|XP_003724467.1|	PREDICTED: A-kinase anchor protein 14-like [Strongylocentrotus purpuratus]	62%	_	_	_	_	_	_	_	None	_
comp1339_c0_seq1	217	1-651(-)	gi|114159830|gb|ABI53722.1|	polyubiquitin [Pyropia yezoensis]	72%	_	_	_	_	_	_	_	K08770	UBC
comp13634_c0_seq1	145	1-435(-)	_	_	_	_	_	_	_	_	_	_	None	_
comp10564_c0_seq3	356	73-1143(+)	gi|405970166|gb|EKC35096.1|	Potassium voltage-gated channel protein Shaker [Crassostrea gigas]	85%	GO:0005249;GO:0034765;GO:0071805;GO:0051260;GO:0008076	_	_	_	_	_	_	K04874	KCNA1
comp3285_c0_seq1	136	61-468(-)	gi|256076865|ref|XP_002574729.1|	ob fold nucleic acid binding protein [Schistosoma mansoni]	71%	GO:0003697;GO:0010212;GO:0031576;GO:0000724;GO:0070876	_	_	_	_	_	_	None	_
comp6028_c0_seq1	311	3-938(+)	gi|346468197|gb|AEO33943.1|	hypothetical protein [Amblyomma maculatum]	56%	_	_	_	_	_	_	_	None	_
comp6555_c0_seq1	237	3-713(+)	_	_	_	_	_	_	_	_	_	_	None	_
comp7643_c0_seq1	118	3-359(+)	_	_	_	_	_	_	_	_	_	_	None	_
comp1042_c0_seq1	290	215-1084(+)	_	_	_	_	_	_	_	_	_	_	None	_
comp6455_c0_seq1	162	268-753(-)	gi|390363392|ref|XP_003730357.1|	PREDICTED: protein MEF2BNB homolog isoform 1 [Strongylocentrotus purpuratus]	64%	_	_	_	_	_	_	_	None	_
comp3943_c0_seq2	87	215-475(-)	_	_	_	_	_	_	_	_	_	_	None	_
comp3319_c0_seq2	320	365-1324(-)	_	_	_	_	_	_	_	_	_	_	None	_
comp27146_c0_seq1	151	1-453(-)	_	_	_	_	_	_	_	_	_	_	None	_
comp25297_c0_seq1	129	1-387(-)	_	_	_	_	_	_	_	_	_	_	None	_
comp16509_c0_seq2	193	2-580(-)	_	_	_	_	_	_	_	_	_	_	None	_
comp12669_c0_seq2	136	1-411(+)	_	_	_	_	_	_	_	_	_	_	None	_
comp10742_c0_seq1	408	20-1243(-)	_	_	_	_	_	_	_	_	_	_	None	_
comp9189_c0_seq1	314	3-947(+)	_	_	_	_	_	_	_	_	_	_	None	_
comp6722_c0_seq2	445	25-1362(+)	gi|291226820|ref|XP_002733390.1|	PREDICTED: sphingomyelin phosphodiesterase, acid-like 3B-like [Saccoglossus kowalevskii]	51%	_	_	_	_	_	_	_	K01128	E3.1.4.-
comp13481_c0_seq1	288	3-866(-)	_	_	_	_	_	_	_	_	_	_	None	_
comp3584_c0_seq1	363	39-1127(-)	gi|358334053|dbj|GAA52489.1|	preprotein translocase subunit YidC [Clonorchis sinensis]	57%	GO:0016020;GO:0016043;GO:0070271;GO:0005739;GO:0009987	_	_	_	_	_	_	K03217	yidC, spoIIIJ, OXA1
comp7255_c0_seq1	236	84-791(-)	_	_	_	_	_	_	_	_	_	_	None	_
comp2154_c0_seq1	219	29-685(+)	_	_	_	_	_	_	_	_	_	_	None	_
comp20445_c0_seq1	265	3-800(+)	gi|156390719|ref|XP_001635417.1|	predicted protein [Nematostella predicted protein [Nematostella vectensis]	59%	GO:0005515	_	_	_	_	_	_	K09373	LHX2_9
comp564_c0_seq1	125	1-375(+)	gi|358339881|dbj|GAA47859.1|	Ras-related protein Rab-7A [Clonorchis sinensis]	81%	GO:0007264;GO:0004767;GO:0005525;GO:0015031;GO:0006687	_	_	_	_	_	_	K07897	RAB7A
comp22826_c0_seq1	136	1-411(+)	gi|242011032|ref|XP_002426261.1|	conserved hypothetical protein [Pediculus humanus corporis]	69%	_	_	_	_	_	_	_	None	_
comp15581_c0_seq1	126	3-380(-)	gi|358254333|dbj|GAA54503.1|	myosin heavy chain [Clonorchis sinensis]	76%	GO:0051015;GO:0006509;GO:0030048;GO:0043534;GO:0045807;GO:0019901;GO:0030863;GO:0005913;GO:0008180;GO:0015031;GO:0001525;GO:0016337;GO:0000910;GO:0008360;GO:0016460;GO:0005884;GO:0005768;GO:0043531;GO:0001725;GO:0032154;GO:0000146;GO:0010524;GO:0051295;GO:0030898;GO:0031762;GO:0032796;GO:0001768;GO:0005524;GO:0007132;GO:0031594;GO:0001931;GO:0000212;GO:0008305;GO:0045335;GO:0030220;GO:0005829;GO:…	_	_	_	_	_	_	K10352	MYH
comp13896_c0_seq5	131	1-393(-)	_	_	_	_	_	_	_	_	_	_	None	_
comp8322_c0_seq1	121	1-363(-)	_	_	_	_	_	_	_	_	_	_	None	_
comp7438_c0_seq1	378	52-1185(-)	_	_	_	_	_	_	_	_	_	_	None	_
comp17229_c0_seq1	261	80-862(-)	_	_	_	_	_	_	_	_	_	_	None	_
comp23690_c0_seq1	271	9-821(-)	_	_	_	_	_	_	_	_	_	_	None	_
comp7076_c0_seq1	277	196-1026(+)	_	_	_	_	_	_	_	_	_	_	None	_
comp29538_c0_seq1	143	186-614(-)	gi|73672819|gb|AAZ80484.1|	membrane-associated metalloproteinase [Taenia solium]	62%	_	_	_	_	_	_	_	None	_
comp8338_c0_seq3	237	3-713(+)	_	_	_	_	_	_	_	_	_	_	None	_
comp3709_c0_seq3	144	2-433(-)	_	_	_	_	_	_	_	_	_	_	None	_
comp26842_c0_seq1	124	1-372(-)	gi|226489795|emb|CAX75048.1|	Pre-mRNA cleavage complex II protein Clp1 [Schistosoma japonicum]	69%	_	_	_	_	_	_	_	K14399	CLP1, HERB
comp12475_c0_seq1	305	2-916(+)	gi|307172997|gb|EFN64139.1|	Protein suppressor of white apricot [Camponotus floridanus]	58%	_	_	_	_	_	_	_	None	_
comp25398_c0_seq1	120	3-362(-)	_	_	_	_	_	_	_	_	_	_	None	_
comp1187_c0_seq1	129	3-389(+)	_	_	_	_	_	_	_	_	_	_	None	_
comp9689_c0_seq1	540	3-1622(+)	gi|189234936|ref|XP_971620.2|	PREDICTED: similar to CG7280 CG7280-PA [Tribolium castaneum]	68%	GO:0005488	_	_	_	_	_	_	K00387	E1.8.3.1, SUOX
comp2123_c0_seq1	805	2-2416(+)	gi|224551842|gb|ACN54319.1|	tudor domain containing 1 [Schmidtea polychroa]	80%	GO:0000166;GO:0003676	_	_	_	_	_	_	None	_
comp26768_c0_seq1	127	2-382(-)	gi|345324037|ref|XP_003430773.1|	PREDICTED: WD repeat-containing protein 96 [Ornithorhynchus anatinus]	68%	_	_	_	_	_	_	_	None	_
comp734_c0_seq1	247	70-810(+)	gi|291232527|ref|XP_002736204.1|	PREDICTED: tetraspanin 3-like [Saccoglossus kowalevskii]	51%	_	_	_	_	_	_	_	K06497	CD63, MLA1
comp26233_c0_seq1	158	3-479(+)	gi|340730333|gb|AEK64795.1|	Mlh1 [Schmidtea mediterranea]	97%	GO:0032389;GO:0045190;GO:0005524;GO:0048477;GO:0016446;GO:0051257;GO:0007283;GO:0003697;GO:0045950;GO:0000289;GO:0008630;GO:0032407;GO:0005712;GO:0000712;GO:0006298;GO:0032137;GO:0001673;GO:0000239;GO:0043060;GO:0000795;GO:0006303;GO:0007060	_	_	_	_	_	_	K08734	MLH1
comp5796_c0_seq1	449	2-1348(+)	gi|226466530|emb|CAX69400.1|	Cytochrome b561/ferric reductase transmembrane,domain-containing protein [Schistosoma japonicum]	58%	_	_	_	_	_	_	_	K12349	ASAH2
comp21964_c0_seq4	106	73-390(-)	_	_	_	_	_	_	_	_	_	_	None	_
comp13267_c0_seq2	339	1-1020(+)	gi|47223769|emb|CAF98539.1|	unnamed protein product [Tetraodon nigroviridis]	62%	GO:0043231	_	_	_	_	_	_	None	_
comp10388_c0_seq1	175	126-653(+)	gi|340719703|ref|XP_003398287.1|	PREDICTED: chaperone protein DnaJ-like [Bombus terrestris]	65%	GO:0005488	5270.UM05415.1	hypothetical protein	76.67%	COG2214	_	_	K09538	DNAJC18
comp9736_c0_seq11	107	3-323(+)	_	_	_	_	_	_	_	_	_	_	None	_
comp23724_c0_seq1	123	3-371(-)	gi|256084440|ref|XP_002578437.1|	calcium-activated potassium channel [Schistosoma mansoni]	78%	GO:0006813;GO:0016021;GO:0005516;GO:0016286	_	_	_	_	_	_	None	_
comp3291_c0_seq1	446	65-1402(-)	gi|294884839|gb|ADF47430.1|	TNF receptor-associated factor-2-like protein B [Dugesia japonica]	54%	_	_	_	_	_	_	_	None	_
comp6448_c0_seq2	221	66-728(-)	gi|260827308|ref|XP_002608607.1|	hypothetical protein BRAFLDRAFT_231146 [Branchiostoma floridae]	57%	_	_	_	_	_	_	_	None	_
comp17026_c0_seq1	349	24-1070(-)	gi|113681716|ref|NP_001038594.1|	IQ motif-containing protein H [Danio rerio]	60%	_	_	_	_	_	_	_	None	_
comp23875_c0_seq1	138	3-419(+)	gi|242012769|ref|XP_002427100.1|	wimple/ift172, putative [Pediculus humanus corporis]	79%	GO:0005929;GO:0032006;GO:0005622;GO:0045494;GO:0016192;GO:0042384;GO:0006886;GO:0048793	_	_	_	_	_	_	None	_
comp17953_c0_seq1	129	2-388(-)	_	_	_	_	_	_	_	_	_	_	None	_
comp8409_c0_seq2	405	42-1259(+)	gi|358342112|dbj|GAA37663.2|	tubulin alpha, partial [Clonorchis sinensis]	82%	GO:0000132;GO:0005874;GO:0005737;GO:0009792;GO:0040039;GO:0032465;GO:0007018;GO:0006184;GO:0006915;GO:0003924;GO:0051258;GO:0035046;GO:0007052;GO:0005525;GO:0040007;GO:0005198;GO:0002119	_	_	_	_	_	_	None	_
comp25052_c0_seq1	118	3-356(-)	_	_	_	_	_	_	_	_	_	_	None	_
comp22156_c0_seq1	143	3-431(-)	_	_	_	_	_	_	_	_	_	_	None	_
comp1815_c0_seq1	246	99-836(+)	gi|405952500|gb|EKC20302.1|	Vacuolar-sorting protein SNF8 [Crassostrea gigas]	73%	_	_	_	_	_	_	_	K12188	SNF8, EAP30
comp19525_c0_seq1	139	2-418(-)	_	_	_	_	_	_	_	_	_	_	None	_
comp13175_c0_seq3	241	2-724(-)	_	_	_	_	_	_	_	_	_	_	None	_
comp10436_c0_seq1	566	3-1700(+)	gi|198413446|ref|XP_002119939.1|	PREDICTED: similar to RAN binding protein 9, partial [Ciona intestinalis]	47%	_	_	_	_	_	_	_	None	_
comp4773_c0_seq1	579	97-1833(-)	gi|193705840|ref|XP_001943579.1|	PREDICTED: geranylgeranyl transferase type-2 subunit alpha-like [Acyrthosiphon pisum]	64%	_	_	_	_	_	_	_	K14050	RABGGTA
comp31161_c0_seq1	122	2-367(-)	_	_	_	_	_	_	_	_	_	_	None	_
comp18892_c0_seq1	258	3-776(+)	gi|358254400|dbj|GAA55198.1|	F-box protein 47 [Clonorchis sinensis]	75%	_	_	_	_	_	_	_	K10321	FBXO47
comp7247_c0_seq1	414	26-1270(+)	gi|82541536|ref|XP_725003.1|	proteasome 26S subunit non-ATPase [Plasmodium yoelii yoelii 17XNL]	56%	_	_	_	_	_	_	_	None	_
comp2616_c0_seq1	447	187-1527(-)	gi|358253389|dbj|GAA52956.1|	hexokinase [Clonorchis sinensis]	75%	GO:0005982;GO:0006094;GO:0006000;GO:0006096;GO:0005985;GO:0006013;GO:0006040;GO:0019872;GO:0000166;GO:0004396;GO:0006012	_	_	_	_	_	_	K00844	HK
comp11313_c0_seq1	892	2-2677(+)	gi|198415259|ref|XP_002121963.1|	PREDICTED: similar to multidrug resistance protein 1a, partial [Ciona intestinalis]	68%	_	_	_	_	_	_	_	K05658	ABCB1
comp20476_c0_seq1	363	3-1091(-)	gi|358340459|dbj|GAA48346.1|	filamin [Clonorchis sinensis]	83%	GO:0003779	7260.FBpp0240029	GK10886	83.47%	COG5069	KOG0518	_	K04437	FLNA
comp14630_c0_seq1	165	3-497(-)	gi|256085815|ref|XP_002579107.1|	polycystin 1-related [Schistosoma mansoni]	63%	GO:0006810;GO:0001656;GO:0042995;GO:0060429;GO:0009653;GO:0035295;GO:0051716;GO:0044425;GO:0032879;GO:0044446;GO:0048522;GO:0005515;GO:0048519	_	_	_	_	_	_	K04988	PKD1L2
comp6088_c0_seq2	502	36-1541(-)	gi|291225777|ref|XP_002732875.1|	PREDICTED: CG3835-like [Saccoglossus kowalevskii]	73%	GO:0016614	6085.XP_002166101	similar to mutS homolog 3	75.27%	_	KOG1232	_	None	_
comp8113_c0_seq2	172	2-517(-)	_	_	_	_	_	_	_	_	_	_	None	_
comp12791_c0_seq1	407	46-1266(-)	_	_	_	_	_	_	_	_	_	_	None	_
comp14055_c0_seq1	294	3-884(-)	gi|328712024|ref|XP_001948029.2|	PREDICTED: hypothetical protein LOC100158844 [Acyrthosiphon pisum]	53%	_	_	_	_	_	_	_	K15421	SERGEF
comp9458_c0_seq1	299	74-970(+)	gi|242008670|ref|XP_002425125.1|	Peroxisome assembly protein, putative [Pediculus humanus corporis]	44%	GO:0007031;GO:0046872;GO:0005515;GO:0005777;GO:0051641	_	_	_	_	_	_	K13346	PEX10
comp26706_c0_seq1	135	50-454(-)	_	_	_	_	_	_	_	_	_	_	None	_
comp7991_c0_seq4	221	2-664(-)	gi|358337038|dbj|GAA55458.1|	sorting nexin-13 [Clonorchis sinensis]	64%	GO:0009987	_	_	_	_	_	_	None	_
comp1802_c0_seq3	409	1-1227(-)	gi|4761086|gb|AAD29248.1|AF101065_1	intermediate filament gliarin [Hirudo medicinalis]	66%	_	_	_	_	_	_	_	None	_
comp4779_c0_seq1	350	94-1143(-)	gi|56755409|gb|AAW25884.1|	SJCHGC06350 protein [Schistosoma japonicum]	71%	GO:0003824	_	_	_	_	_	_	None	_
comp2101_c0_seq1	103	2-310(+)	_	_	_	_	_	_	_	_	_	_	None	_
comp6381_c0_seq1	638	43-1959(+)	gi|403415021|emb|CCM01721.1|	predicted protein [Fibroporia radiculosa]	63%	_	_	_	_	_	_	_	K12172	RANBP2, NUP358
comp16071_c0_seq1	162	1-489(+)	gi|405960443|gb|EKC26368.1|	Mitofusin-2 [Crassostrea gigas]	58%	_	_	_	_	_	_	_	None	_
comp4635_c0_seq1	316	124-1071(-)	gi|341879342|gb|EGT35277.1|	hypothetical protein CAEBREN_21714 [Caenorhabditis brenneri]	59%	_	_	_	_	_	_	_	K15279	SLC35C1, FUCT1
comp20672_c0_seq1	87	3-263(-)	_	_	_	_	_	_	_	_	_	_	None	_
comp15868_c0_seq1	605	1-1815(+)	_	_	_	_	_	_	_	_	_	_	None	_
comp22769_c0_seq1	165	1-498(+)	_	_	_	_	_	_	_	_	_	_	None	_
comp3129_c0_seq1	508	30-1553(-)	gi|313241220|emb|CBY33502.1|	unnamed protein product [Oikopleura dioica]	66%	GO:0044424;GO:0009987	_	_	_	_	_	_	K07374	TUBA
comp12585_c0_seq1	204	2-613(-)	gi|242007798|ref|XP_002424709.1|	conserved hypothetical protein [Pediculus humanus corporis]	54%	_	_	_	_	_	_	_	K01514	PPX1
comp14093_c0_seq1	237	1-711(-)	gi|358338524|dbj|GAA36228.2|	zinc finger and SCAN domain-containing protein 2 [Clonorchis sinensis]	61%	_	_	_	_	_	_	_	None	_
comp8420_c0_seq1	137	2-412(-)	gi|226478794|emb|CAX72892.1|	CDC91 cell division cycle 91-like 1 [Schistosoma japonicum]	69%	_	_	_	_	_	_	_	None	_
comp5800_c0_seq1	286	1-858(+)	gi|301623802|ref|XP_002941200.1|	PREDICTED: 28S ribosomal protein S9, mitochondrial-like [Xenopus (Silurana) tropicalis]	55%	GO:0005622	_	_	_	_	_	_	K02996	RP-S9, rpsI
comp17079_c0_seq1	530	10-1599(-)	_	_	_	_	_	_	_	_	_	_	None	_
comp6236_c0_seq1	294	2-883(+)	gi|345484646|ref|XP_001602102.2|	PREDICTED: serine/threonine-protein phosphatase 2B catalytic subunit 3-like [Nasonia vitripennis]	92%	GO:0004721;GO:0006470	_	_	_	_	_	_	K04348	PPP3C, CNA
comp20800_c0_seq1	424	2-1273(-)	gi|14330670|emb|CAC41093.1|	HIRA protein [Xenopus laevis]	55%	_	_	_	_	_	_	_	K11293	HIRA, HIR1
comp4866_c0_seq1	580	1-1740(+)	gi|405950576|gb|EKC18555.1|	Putative polypeptide N-acetylgalactosaminyltransferase 10 [Crassostrea gigas]	76%	GO:0016020;GO:0016740	7425.NP_001161259	polypeptide GalNAc transferase 6-like	85.27%	COG1216	_	_	K00710	GALNT
comp9334_c0_seq1	1231	294-3986(+)	gi|353229378|emb|CCD75549.1|	tyrosine kinase [Schistosoma mansoni]	77%	GO:0016020;GO:0007169;GO:0005524;GO:0006468;GO:0004714	_	_	_	_	_	_	K05127	PTK7, CCK4
comp20458_c0_seq1	329	1-987(-)	_	_	_	_	_	_	_	_	_	_	None	_
comp11888_c0_seq7	116	378-725(+)	_	_	_	_	_	_	_	_	_	_	None	_
comp1759_c0_seq3	168	3-506(+)	gi|29841454|gb|AAP06486.1|	hypothetical protein, putative Universal stress protein Usp [Schistosoma japonicum]	52%	_	_	_	_	_	_	_	None	_
comp5624_c0_seq1	303	49-957(-)	gi|260804983|ref|XP_002597367.1|	hypothetical protein BRAFLDRAFT_260977 [Branchiostoma floridae]	56%	_	_	_	_	_	_	_	None	_
comp7536_c0_seq1	690	235-2304(+)	gi|328704642|ref|XP_003242556.1|	PREDICTED: protein goliath-like isoform 2 [Acyrthosiphon pisum]	80%	GO:0008270;GO:0016874	_	_	_	_	_	_	None	_
comp4757_c0_seq1	697	124-2214(-)	gi|52219044|ref|NP_001004599.1|	long-chain-fatty-acid--CoA ligase 5 [Danio rerio]	63%	GO:0015908;GO:0016874;GO:0031325;GO:0006631;GO:0005743;GO:0044249;GO:0045834;GO:0008610	_	_	_	_	_	_	K01897	ACSL, fadD
comp2197_c0_seq1	162	64-549(+)	_	_	_	_	_	_	_	_	_	_	None	_
comp12914_c0_seq2	233	1-702(+)	gi|86355165|dbj|BAE78817.1|	innexin9 [Dugesia japonica]	67%	_	_	_	_	_	_	_	None	_
comp17511_c0_seq1	153	28-486(-)	gi|260826632|ref|XP_002608269.1|	hypothetical protein BRAFLDRAFT_87947 [Branchiostoma floridae]	59%	_	_	_	_	_	_	_	None	_
comp15452_c0_seq1	365	3-1100(+)	_	_	_	_	_	_	_	_	_	_	None	_
comp8640_c0_seq1	640	73-1992(+)	gi|291222881|ref|XP_002731446.1|	PREDICTED: golgi autoantigen, golgin subfamily a, 5-like [Saccoglossus kowalevskii]	69%	GO:0016020;GO:0005515;GO:0009987;GO:0044431	_	_	_	_	_	_	None	_
comp18156_c0_seq1	182	122-667(-)	_	_	_	_	_	_	_	_	_	_	None	_
comp8787_c0_seq1	450	2-1351(+)	gi|256087142|ref|XP_002579735.1|	brca1-associated protein (brap2) [Schistosoma mansoni]	67%	GO:0005488	_	_	_	_	_	_	K10632	BRAP
comp9880_c0_seq1	254	2-763(-)	_	_	_	_	_	_	_	_	_	_	None	_
comp21289_c0_seq1	202	1-606(-)	_	_	_	_	_	_	_	_	_	_	None	_
comp12899_c0_seq1	152	2-457(+)	_	_	_	_	_	_	_	_	_	_	None	_
comp4630_c0_seq1	314	104-1045(-)	_	_	_	_	_	_	_	_	_	_	None	_
comp12078_c0_seq1	291	2-874(+)	gi|348518000|ref|XP_003446520.1|	PREDICTED: E3 ubiquitin-protein ligase TRAF7 [Oreochromis niloticus]	55%	_	_	_	_	_	_	_	K10646	TRAF7, RFWD1
comp1277_c0_seq1	149	118-564(-)	gi|260803746|ref|XP_002596750.1|	hypothetical protein BRAFLDRAFT_262959 [Branchiostoma floridae]	95%	GO:0006886;GO:0030117;GO:0008565;GO:0016192	7739.JGI262959	annotation not available	95.07%	COG5030	KOG0935	_	K11827	AP2S1
comp4461_c0_seq1	302	3-908(-)	gi|389612868|dbj|BAM19834.1|	unknown unsecreted protein, partial [Papilio xuthus]	54%	_	_	_	_	_	_	_	None	_
comp24290_c0_seq1	126	7-384(-)	_	_	_	_	_	_	_	_	_	_	None	_
comp13054_c0_seq1	677	1-2031(+)	gi|47123015|gb|AAH70679.1|	LOC431977 protein, partial [Xenopus laevis]	70%	_	_	_	_	_	_	_	None	_
comp15504_c0_seq1	718	2-2158(+)	gi|256082995|ref|XP_002577736.1|	hypothetical protein [Schistosoma mansoni]	60%	_	_	_	_	_	_	_	K11765	ARID2
comp10193_c0_seq1	108	84-407(+)	_	_	_	_	_	_	_	_	_	_	None	_
comp8129_c0_seq1	245	38-772(+)	gi|241172983|ref|XP_002410816.1|	LIM domain-containing protein, putative [Ixodes scapularis]	53%	_	_	_	_	_	_	_	None	_
comp21629_c0_seq1	158	3-476(-)	gi|221112167|ref|XP_002162508.1|	PREDICTED: similar to glucan (1,4-alpha-), branching enzyme 1 [Hydra magnipapillata]	64%	GO:0005977;GO:0003824	_	_	_	_	_	_	K00700	E2.4.1.18, glgB
comp20983_c0_seq1	155	33-500(+)	gi|358338922|dbj|GAA30619.2|	tubulin alpha, partial [Clonorchis sinensis]	70%	GO:0005856;GO:0000132;GO:0009792;GO:0006915;GO:0035046;GO:0040039;GO:0043234;GO:0000166;GO:0007052;GO:0040007;GO:0032465;GO:0002119	_	_	_	_	_	_	K07374	TUBA
comp23444_c0_seq1	253	3-761(-)	gi|405973901|gb|EKC38590.1|	Lipoxygenase-like protein domain-containing protein 1 [Crassostrea gigas]	67%	_	_	_	_	_	_	_	None	_
comp9439_c0_seq2	194	67-648(-)	_	_	_	_	_	_	_	_	_	_	None	_
comp14110_c0_seq1	78	133-366(-)	_	_	_	_	_	_	_	_	_	_	None	_
comp276_c0_seq1	168	279-782(-)	gi|56757579|gb|AAW26951.1|	SJCHGC00821 protein [Schistosoma Myosin regulatory light chain 2, smooth muscle minor isoform (G1) [Schistosoma japonicum]	93%	GO:0005509;GO:0016459	6182.Q5DB55	SJCHGC00821 protein	93.10%	COG5126	KOG0031	_	K12759	MYLRN
comp9734_c0_seq1	506	86-1603(+)	gi|256090505|ref|XP_002581228.1|	hypothetical protein [Schistosoma mansoni]	61%	_	_	_	_	_	_	_	None	_
comp6902_c0_seq1	429	69-1355(-)	gi|358341197|dbj|GAA31065.2|	adenylate cyclase 9 [Clonorchis sinensis]	85%	GO:0042221;GO:0005622;GO:0008219;GO:0035556;GO:0040017;GO:0006171;GO:0004016;GO:0006144;GO:0030431;GO:0002119;GO:0007188	_	_	_	_	_	_	K08049	ADCY9
comp6897_c0_seq10	1123	136-3504(-)	gi|383859188|ref|XP_003705078.1|	PREDICTED: plasma membrane calcium-transporting ATPase 3 isoform 2 [Megachile rotundata]	77%	_	7217.FBpp0124884	GF21692	78.50%	COG0474	_	_	None	_
comp5343_c0_seq1	496	74-1561(-)	gi|300863092|ref|NP_001070185.2|	ATP-binding cassette sub-family D member 4 [Danio rerio]	57%	GO:0044425;GO:0017111;GO:0005777	_	_	_	_	_	_	K05678	ABCD4, PXMP1L
comp7857_c0_seq1	331	32-1024(-)	gi|47221784|emb|CAG08838.1|	unnamed protein product [Tetraodon nigroviridis]	58%	_	_	_	_	_	_	_	K10315	FBXO40
comp3533_c0_seq1	330	95-1084(-)	gi|348512743|ref|XP_003443902.1|	PREDICTED: ATP-dependent Clp protease ATP-binding subunit clpX-like, mitochondrial [Oreochromis niloticus]	74%	GO:0016787;GO:0000166;GO:0019538	_	_	_	_	_	_	K03544	clpX, CLPX
comp21794_c0_seq1	104	3-314(-)	_	_	_	_	_	_	_	_	_	_	None	_
comp14905_c0_seq1	173	1-519(+)	gi|301625008|ref|XP_002941791.1|	PREDICTED: dual specificity protein phosphatase 10-like [Xenopus (Silurana) tropicalis]	68%	GO:0032872;GO:0048585;GO:0048523;GO:0004721;GO:0006470;GO:0016311;GO:0050776	_	_	_	_	_	_	K04459	DUSP, MKP
comp21717_c0_seq1	142	3-428(-)	_	_	_	_	_	_	_	_	_	_	None	_
comp14169_c0_seq4	243	2-730(-)	gi|198426297|ref|XP_002128650.1|	PREDICTED: similar to Elongator complex protein 2 (ELP2) [Ciona intestinalis]	53%	GO:0044424;GO:0009987	_	_	_	_	_	_	K11374	ELP2
comp11461_c0_seq1	307	1-921(-)	gi|68448523|ref|NP_001020358.1|	uncharacterized protein LOC574008 precursor [Danio rerio]	63%	GO:0008233	_	_	_	_	_	_	K01326	CELA1
comp10065_c0_seq2	381	93-1235(-)	gi|380485738|emb|CCF39164.1|	short-chain dehydrogenase [Colletotrichum higginsianum]	46%	_	_	_	_	_	_	_	K00100	E1.1.1.-
comp9585_c0_seq2	167	2-502(-)	_	_	_	_	_	_	_	_	_	_	None	_
comp22213_c0_seq1	328	1-984(-)	gi|358253780|dbj|GAA53770.1|	WD repeat and FYVE domain-containing protein 3 [Clonorchis sinensis]	66%	_	_	_	_	_	_	_	None	_
comp14028_c0_seq1	340	46-1068(+)	gi|358341193|dbj|GAA48933.1|	transcription factor EB [Clonorchis sinensis]	64%	GO:0000003;GO:0019915;GO:0006357	_	_	_	_	_	_	None	_
comp20090_c0_seq1	167	2-502(-)	_	_	_	_	_	_	_	_	_	_	None	_
comp19498_c0_seq1	134	53-457(+)	_	_	_	_	_	_	_	_	_	_	None	_
comp8865_c0_seq4	306	3-920(-)	gi|172087198|ref|XP_001913141.1|	M-phase phosphoprotein [Oikopleura dioica]	50%	_	_	_	_	_	_	_	None	_
comp18133_c0_seq1	117	3-356(+)	_	_	_	_	_	_	_	_	_	_	None	_
comp7292_c0_seq2	150	142-591(-)	_	_	_	_	_	_	_	_	_	_	None	_
comp8660_c0_seq1	526	58-1638(+)	gi|149727553|ref|XP_001495391.1|	PREDICTED: putative tRNA pseudouridine synthase Pus10 [Equus caballus]	65%	_	_	_	_	_	_	_	K07583	PUS10
comp801_c0_seq1	148	128-571(+)	gi|72108846|ref|XP_793024.1|	PREDICTED: cornifelin-like [Strongylocentrotus purpuratus]	56%	_	_	_	_	_	_	_	None	_
comp1147_c0_seq1	593	3-1781(+)	gi|335353833|emb|CBM69252.1|	heat shock protein 60 [Neobenedenia melleni]	90%	GO:0005524;GO:0051082;GO:0006950;GO:0042026;GO:0005737	7165.AGAP004002-PA	AGAP004002-PA	87.88%	COG0459	KOG0356	_	K04077	groEL, HSPD1
comp19445_c0_seq1	236	2-709(+)	gi|83016974|dbj|BAE53495.1|	even-skipped homologue 2 [Oryzias latipes]	62%	GO:0006351	_	_	_	_	_	_	K09320	EVX
comp8817_c0_seq1	173	1-519(+)	_	_	_	_	_	_	_	_	_	_	None	_
comp2562_c0_seq1	212	171-809(+)	gi|405953318|gb|EKC21004.1|	Fumarylacetoacetate hydrolase domain-containing protein 1 [Crassostrea gigas]	76%	GO:1901363;GO:0097159;GO:0016787;GO:0016853	45351.JGI197545	hypothetical protein	76.62%	COG0179	_	_	None	_
comp15525_c0_seq1	143	2-430(+)	_	_	_	_	_	_	_	_	_	_	None	_
comp8543_c0_seq1	204	31-642(-)	_	_	_	_	_	_	_	_	_	_	None	_
comp9023_c0_seq3	1252	2-3757(+)	gi|348544873|ref|XP_003459905.1|	PREDICTED: ral GTPase-activating protein subunit beta-like [Oreochromis niloticus]	51%	_	_	_	_	_	_	_	None	_
comp15768_c0_seq2	325	977-1951(-)	gi|383856439|ref|XP_003703716.1|	PREDICTED: ATP-dependent RNA helicase DDX24-like [Megachile rotundata]	61%	_	_	_	_	_	_	_	K14805	DDX24, MAK5
comp21408_c0_seq1	106	2-319(-)	gi|327279176|ref|XP_003224333.1|	PREDICTED: major facilitator superfamily domain-containing protein 9-like [Anolis carolinensis]	59%	_	_	_	_	_	_	_	None	_
comp6561_c0_seq1	355	96-1160(-)	gi|1110512|gb|AAA83210.1|	MAP kinase, partial [Aplysia californica]	91%	GO:0000165;GO:0005524;GO:0009069;GO:0006468;GO:0007178;GO:0004707	7070.XP_966833	similar to extracellular signal-regulated kinase	90.39%	COG0515	_	_	K04371	ERK1_2
comp22900_c0_seq1	126	3-383(+)	_	_	_	_	_	_	_	_	_	_	None	_
comp31384_c0_seq1	137	1-411(-)	gi|291227693|ref|XP_002733817.1|	PREDICTED: growth arrest-specific 8-like [Saccoglossus kowalevskii]	78%	_	_	_	_	_	_	_	None	_
comp10080_c0_seq1	313	3-941(-)	_	_	_	_	_	_	_	_	_	_	None	_
comp16886_c0_seq1	199	1-600(+)	_	_	_	_	_	_	_	_	_	_	None	_
comp6076_c0_seq1	639	3-1919(-)	_	_	_	_	_	_	_	_	_	_	None	_
comp14626_c0_seq1	188	3-566(-)	gi|198458538|ref|XP_002138555.1|	GA24322 [Drosophila pseudoobscura pseudoobscura]	65%	GO:0005488	_	_	_	_	_	_	K09504	DNAJA3
comp14577_c0_seq1	137	2-412(+)	_	_	_	_	_	_	_	_	_	_	None	_
comp8289_c0_seq1	486	3-1460(+)	gi|354496647|ref|XP_003510437.1|	PREDICTED: probable dolichyl pyrophosphate Glc1Man9GlcNAc2 alpha-1,3-glucosyltransferase [Cricetulus griseus]	59%	GO:0016740	_	_	_	_	_	_	K03849	ALG8
comp22875_c0_seq1	141	1-426(+)	gi|395529413|ref|XP_003766809.1|	PREDICTED: tigger transposable element-derived protein 1-like [Sarcophilus harrisii]	66%	_	_	_	_	_	_	_	None	_
comp16517_c0_seq1	122	1-366(-)	_	_	_	_	_	_	_	_	_	_	None	_
comp13685_c0_seq1	244	2-736(+)	gi|195120988|ref|XP_002005003.1|	GI20234 [Drosophila mojavensis]	63%	_	_	_	_	_	_	_	None	_
comp251_c0_seq1	76	3-230(+)	_	_	_	_	_	_	_	_	_	_	None	_
comp6377_c0_seq1	207	46-666(-)	gi|395546656|ref|XP_003775119.1|	PREDICTED: ubiquitin-conjugating enzyme E2 K-like [Sarcophilus harrisii]	64%	GO:0034450;GO:0070936;GO:0006511;GO:0031625	_	_	_	_	_	_	K04649	HIP2, UBC1
comp11491_c0_seq1	169	1-507(-)	gi|241620822|ref|XP_002407270.1|	galactosyltransferase, putative [Ixodes scapularis]	58%	GO:0016757	_	_	_	_	_	_	None	_
comp493_c0_seq1	176	89-616(-)	gi|321459087|gb|EFX70144.1|	hypothetical protein DAPPUDRAFT_328375 [Daphnia pulex]	54%	_	_	_	_	_	_	_	None	_
comp2920_c0_seq1	127	55-435(-)	_	_	_	_	_	_	_	_	_	_	None	_
comp10957_c0_seq1	316	2-949(+)	_	_	_	_	_	_	_	_	_	_	None	_
comp12206_c0_seq1	791	31-2403(-)	gi|51094716|gb|EAL23965.1|	KIAA0415 gene product [Homo sapiens]	79%	GO:0000287;GO:0045786;GO:0030119;GO:0009888;GO:0003690;GO:0003705;GO:0045893;GO:0007389;GO:0006357;GO:0005730;GO:0005667;GO:0043565;GO:0016197;GO:0045892;GO:0030308;GO:0051090;GO:0009790;GO:0000724;GO:0008301;GO:0008134	9685.ENSFCAP00000009267	annotation not avaliable	80.49%	COG5025	_	_	K09404	FOXK
comp7125_c0_seq2	404	1-1215(+)	gi|405974168|gb|EKC38836.1|	Titin [Crassostrea gigas]	64%	GO:0016301	_	_	_	_	_	_	None	_
comp22634_c0_seq1	190	1-573(+)	gi|403298835|ref|XP_003940211.1|	PREDICTED: protein diaphanous homolog 2 [Saimiri boliviensis boliviensis]	52%	_	_	_	_	_	_	_	K11238	BNI1
comp15039_c0_seq1	172	3-521(+)	gi|384249676|gb|EIE23157.1|	hypothetical protein COCSUDRAFT_66191 [Coccomyxa subellipsoidea C-169]	52%	_	_	_	_	_	_	_	None	_
comp20779_c0_seq1	243	2-733(+)	gi|186908735|gb|ACC94158.1|	bromodomain- and PHD finger-containing 1 [Danio rerio]	70%	GO:0009952;GO:0042393;GO:0005737;GO:0070776;GO:0000790;GO:0045893;GO:0043966;GO:0005886	_	_	_	_	_	_	K11348	BRPF1
comp13659_c0_seq1	527	2-1582(-)	_	_	_	_	_	_	_	_	_	_	None	_
comp718_c0_seq2	138	74-490(+)	gi|148283734|gb|AAZ17561.2|	phosphoglycerate kinase [Fasciola hepatica]	85%	GO:0015976;GO:0016310;GO:0006094;GO:0006096;GO:0004618	_	_	_	_	_	_	K00927	PGK, pgk
comp31107_c0_seq1	52	19-174(-)	_	_	_	_	_	_	_	_	_	_	None	_
comp3651_c0_seq1	433	41-1339(+)	gi|358342171|dbj|GAA49697.1|	methionyl aminopeptidase [Clonorchis sinensis]	84%	GO:0046872;GO:0004177;GO:0006508;GO:0009987;GO:0008235	6182.C8CHI6	Methionine aminopeptidase (EC 3.4.11.18); Removes the amino-terminal methionine from nascent [...]	87.47%	COG0024	KOG2775	_	K01265	E3.4.11.18, map
comp27364_c0_seq1	118	1-354(-)	_	_	_	_	_	_	_	_	_	_	None	_
comp12654_c0_seq1	200	2-601(+)	_	_	_	_	_	_	_	_	_	_	None	_
comp12506_c0_seq3	346	1-1041(+)	gi|256081011|ref|XP_002576768.1|	microtubule associated protein xmap215 [Schistosoma mansoni]	72%	_	_	_	_	_	_	_	None	_
comp2962_c0_seq1	101	23-325(+)	_	_	_	_	_	_	_	_	_	_	None	_
comp21096_c0_seq1	136	1-411(+)	_	_	_	_	_	_	_	_	_	_	None	_
comp15892_c0_seq1	160	2-484(+)	gi|354483866|ref|XP_003504113.1|	PREDICTED: afadin [Cricetulus griseus]	74%	GO:0034329;GO:0007267;GO:0034332;GO:0005730;GO:0008022;GO:0005911;GO:0005829;GO:0005886	_	_	_	_	_	_	K05702	AF6, MLLT4
comp11473_c0_seq1	500	2-1504(+)	gi|198421803|ref|XP_002127998.1|	PREDICTED: similar to MORN repeat containing 1 [Ciona intestinalis]	63%	_	_	_	_	_	_	_	None	_
comp11029_c0_seq1	248	46-789(+)	gi|372471342|gb|AEX93480.1|	bok-2 [Schmidtea mediterranea]	85%	GO:0042981	_	_	_	_	_	_	None	_
comp8235_c0_seq1	152	28-483(+)	_	_	_	_	_	_	_	_	_	_	None	_
comp5560_c0_seq1	208	3-626(-)	_	_	_	_	_	_	_	_	_	_	None	_
comp6174_c0_seq1	479	1-1437(-)	gi|168011121|ref|XP_001758252.1|	predicted protein [Physcomitrella patens subsp. patens]	63%	GO:0009987;GO:0016772	_	_	_	_	_	_	None	_
comp14035_c0_seq1	236	32-739(-)	_	_	_	_	_	_	_	_	_	_	None	_
comp731_c0_seq1	91	199-471(-)	_	_	_	_	_	_	_	_	_	_	None	_
comp9531_c0_seq1	202	525-1130(-)	gi|156392058|ref|XP_001635866.1|	predicted protein [Nematostella predicted protein [Nematostella vectensis]	57%	GO:0015846;GO:0035725;GO:0015187;GO:0015495;GO:0015812;GO:0007269;GO:0030672;GO:0003333;GO:0016021;GO:0005886;GO:0015992;GO:0051286;GO:0007568;GO:0061202;GO:0015816;GO:0060077;GO:0044292;GO:0044316	_	_	_	_	_	_	K15015	SLC32A, VGAT
comp7602_c0_seq1	425	3-1277(+)	gi|405952145|gb|EKC19990.1|	Armadillo repeat-containing protein 6 [Crassostrea gigas]	52%	_	_	_	_	_	_	_	None	_
comp10574_c0_seq1	267	16-816(-)	gi|405966489|gb|EKC31767.1|	S-adenosylmethionine mitochondrial carrier protein [Crassostrea gigas]	68%	GO:0016020;GO:0071702;GO:0005739	_	_	_	_	_	_	K15111	SLC25A26
comp13731_c0_seq1	110	2-331(+)	gi|301608492|ref|XP_002933822.1|	PREDICTED: cytochrome P450 2D4-like [Xenopus (Silurana) tropicalis]	69%	GO:0044425;GO:0044710;GO:0016491	_	_	_	_	_	_	K07422	CYP2U
comp9216_c0_seq1	358	52-1125(-)	gi|405950110|gb|EKC18115.1|	Sperm-associated antigen 16 protein [Crassostrea gigas]	69%	_	_	_	_	_	_	_	None	_
comp13538_c0_seq7	155	2-466(-)	gi|405951514|gb|EKC19420.1|	Ankyrin repeat domain-containing protein 6 [Crassostrea gigas]	62%	_	_	_	_	_	_	_	None	_
comp16351_c0_seq1	188	3-566(+)	_	_	_	_	_	_	_	_	_	_	None	_
comp7353_c0_seq1	121	67-429(-)	_	_	_	_	_	_	_	_	_	_	None	_
comp1286_c0_seq2	437	290-1600(-)	gi|148356705|dbj|BAF63025.1|	adaptor-related protein complex 2 mu 2 subunit [Dugesia japonica]	99%	GO:0006886;GO:0030132;GO:0030131;GO:0016192	7070.XP_973047	similar to AGAP007131-PA	90.18%	_	KOG0938	_	K11826	AP2M1
comp5047_c0_seq1	85	49-303(-)	gi|301754888|ref|XP_002913263.1|	PREDICTED: GTP cyclohydrolase 1 feedback regulatory protein-like [Ailuropoda melanoleuca]	70%	GO:0030425;GO:0031965;GO:0042470;GO:0044281;GO:0042133;GO:0005515;GO:0005829;GO:0050999;GO:0006809	_	_	_	_	_	_	None	_
comp11724_c0_seq1	704	2-2113(+)	gi|256081238|ref|XP_002576879.1|	hypothetical protein [Schistosoma mansoni]	53%	_	_	_	_	_	_	_	None	_
comp9253_c0_seq1	531	98-1690(-)	gi|390332693|ref|XP_001184115.2|	PREDICTED: malonyl-CoA decarboxylase, mitochondrial-like [Strongylocentrotus purpuratus]	69%	GO:0016829	_	_	_	_	_	_	K01578	E4.1.1.9, MLYCD
comp17981_c0_seq1	188	2-568(+)	gi|405975489|gb|EKC40050.1|	Lipoxygenase-like protein domain-containing protein 1 [Crassostrea gigas]	67%	_	_	_	_	_	_	_	None	_
comp12046_c0_seq1	234	2-703(-)	_	_	_	_	_	_	_	_	_	_	None	_
comp13538_c0_seq8	135	1-405(-)	_	_	_	_	_	_	_	_	_	_	None	_
comp11842_c0_seq1	571	80-1792(+)	gi|358255948|dbj|GAA57545.1|	probable palmitoyltransferase ZDHHC11B [Clonorchis sinensis]	66%	_	_	_	_	_	_	_	None	_
comp7676_c0_seq5	288	401-1264(-)	_	_	_	_	_	_	_	_	_	_	None	_
comp6752_c0_seq2	292	35-910(-)	_	_	_	_	_	_	_	_	_	_	None	_
comp25172_c0_seq1	212	3-638(+)	gi|403051469|ref|ZP_10905953.1|	porphyromonas-type peptidyl-arginine deiminase [Acinetobacter bereziniae LMG 1003]	44%	_	_	_	_	_	_	_	None	_
comp25010_c0_seq1	163	3-494(+)	gi|260823502|ref|XP_002604222.1|	hypothetical protein BRAFLDRAFT_262795 [Branchiostoma floridae]	76%	GO:0006281;GO:0016779;GO:0016035;GO:0051536;GO:0003676	_	_	_	_	_	_	K02350	POLZ1, rev3
comp1754_c0_seq1	562	33-1718(+)	gi|386783915|gb|AFJ24852.1|	FERM domain containing-1, partial [Schmidtea mediterranea]	81%	GO:0005856;GO:0019898;GO:0008092;GO:0005737	_	_	_	_	_	_	K05762	RDX
comp17548_c0_seq1	231	2-694(-)	_	_	_	_	_	_	_	_	_	_	None	_
comp5998_c0_seq8	241	2-724(-)	gi|358341167|dbj|GAA48912.1|	transcriptional repressor NF-X1 [Clonorchis sinensis]	54%	GO:0046872;GO:0006355	_	_	_	_	_	_	K12236	NFX1
comp12823_c0_seq4	184	3-554(-)	_	_	_	_	_	_	_	_	_	_	None	_
comp6557_c0_seq1	419	19-1275(-)	_	_	_	_	_	_	_	_	_	_	None	_
comp25565_c0_seq1	209	3-632(+)	gi|197209952|ref|NP_001127740.1|	neuropeptide receptor A5 precursor [Bombyx mori]	64%	GO:0007186;GO:0004930	_	_	_	_	_	_	K04239	HCRTR2
comp3585_c0_seq1	302	1-906(+)	gi|260836389|ref|XP_002613188.1|	hypothetical protein BRAFLDRAFT_210539 [Branchiostoma floridae]	59%	_	_	_	_	_	_	_	K13704	ABHD12
comp11171_c0_seq1	243	2-733(+)	gi|405953074|gb|EKC20802.1|	Protein four-jointed [Crassostrea gigas]	54%	GO:0007474;GO:0016348;GO:0045198;GO:0007267;GO:0017147;GO:0042067;GO:0007446;GO:0060071;GO:0035159;GO:0001737;GO:0004672;GO:0005886	_	_	_	_	_	_	None	_
comp2530_c0_seq1	77	157-387(-)	_	_	_	_	_	_	_	_	_	_	None	_
comp7888_c0_seq1	446	93-1430(-)	gi|349974302|dbj|GAA35924.1|	COP9 signalosome complex subunit 2 [Clonorchis sinensis]	85%	GO:0045892;GO:0030182;GO:0007165;GO:0003714;GO:0005737;GO:0010388;GO:0006366;GO:0016481;GO:0005515;GO:0008283;GO:0005667;GO:0008180;GO:0004871	7955.ENSDARP00000012359	COP9 signalosome complex subunit 2 (Signalosome subunit 2); Essential component of the COP9 [...]	85.99%	COG5159	KOG1464	_	K12176	COPS2, CSN2, TRIP15
comp16081_c0_seq1	297	2-892(-)	gi|147898439|ref|NP_001085043.1|	uncharacterized protein LOC432110 [Xenopus laevis]	57%	_	_	_	_	_	_	_	None	_
comp31578_c0_seq1	72	138-356(+)	_	_	_	_	_	_	_	_	_	_	None	_
comp10068_c0_seq1	199	75-671(+)	_	_	_	_	_	_	_	_	_	_	None	_
comp1566_c0_seq2	245	64-798(-)	gi|386783705|gb|AFJ24747.1|	SHOC2 [Schmidtea mediterranea]	88%	GO:0005634;GO:0046579;GO:0019903;GO:0000164;GO:0019888	_	_	_	_	_	_	None	_
comp992_c0_seq1	364	370-1461(-)	gi|41152472|ref|NP_956063.1|	hsc70-interacting protein [Danio Suppression of tumorigenicity 13 (colon carcinoma) (Hsp70 interacting protein) [Danio rerio]	66%	_	28377.ENSACAP00000005180	annotation not avaliable	77.66%	COG0457	_	_	K09560	ST13
comp83_c0_seq1	149	58-504(-)	_	_	_	_	_	_	_	_	_	_	None	_
comp9138_c0_seq1	411	2-1234(-)	gi|405965459|gb|EKC30832.1|	Serine/threonine-protein kinase ULK3 [Crassostrea gigas]	71%	GO:0016310;GO:0004674;GO:0000166;GO:0009069	_	_	_	_	_	_	K08269	ULK, ATG1
comp3178_c0_seq1	178	95-628(+)	gi|194747579|ref|XP_001956229.1|	GF24700 [Drosophila ananassae]	79%	GO:0000166;GO:0016881	7217.FBpp0127892	GF24700	82.48%	COG5078	_	_	K10579	UBE2M, UBC12
comp18145_c0_seq1	141	74-499(+)	_	_	_	_	_	_	_	_	_	_	None	_
comp1455_c0_seq1	362	2-1090(+)	_	_	_	_	_	_	_	_	_	_	None	_
comp13032_c0_seq2	216	3-653(+)	gi|405959401|gb|EKC25446.1|	Disabled-like protein 2-interacting protein [Crassostrea gigas]	76%	GO:0007165	_	_	_	_	_	_	None	_
comp9502_c0_seq1	681	1-2043(-)	gi|358341342|dbj|GAA49046.1|	SCY1-like protein [Clonorchis sinensis]	66%	GO:0016772	_	_	_	_	_	_	K08876	SCYL
comp3883_c0_seq1	321	228-1190(-)	gi|74227651|dbj|BAE35678.1|	unnamed protein product [Mus musculus]	57%	GO:0042802	_	_	_	_	_	_	None	_
comp25823_c0_seq1	76	151-378(-)	_	_	_	_	_	_	_	_	_	_	None	_
comp10700_c0_seq1	271	3-815(-)	gi|118344212|ref|NP_001071929.1|	zinc finger protein [Ciona zinc finger protein [Ciona intestinalis]	70%	GO:0008270	_	_	_	_	_	_	K10641	LRSAM1
comp9164_c0_seq1	614	2-1846(+)	_	_	_	_	_	_	_	_	_	_	None	_
comp9947_c0_seq1	433	20-1318(-)	_	_	_	_	_	_	_	_	_	_	None	_
comp7408_c0_seq2	335	58-1065(+)	gi|256085798|ref|XP_002579099.1|	hypothetical protein [Schistosoma mansoni]	48%	_	_	_	_	_	_	_	None	_
comp5168_c0_seq1	309	3-929(+)	_	_	_	_	_	_	_	_	_	_	None	_
comp1748_c0_seq1	128	2-388(+)	gi|351715405|gb|EHB18324.1|	Cytochrome P450 2A3 [Heterocephalus glaber]	56%	_	_	_	_	_	_	_	None	_
comp14866_c0_seq1	184	29-583(+)	gi|349935460|dbj|GAA29508.1|	UPF0468 protein C16orf80 homolog [Clonorchis sinensis]	72%	_	_	_	_	_	_	_	None	_
comp16028_c0_seq3	50	224-373(-)	_	_	_	_	_	_	_	_	_	_	None	_
comp27984_c0_seq1	131	3-398(+)	gi|50555151|ref|XP_504984.1|	YALI0F04213p [Yarrowia lipolytica]	65%	_	_	_	_	_	_	_	None	_
comp23380_c0_seq1	206	2-619(-)	_	_	_	_	_	_	_	_	_	_	None	_
comp25868_c0_seq1	135	3-407(-)	_	_	_	_	_	_	_	_	_	_	None	_
comp16493_c0_seq1	159	1-480(+)	gi|256078512|ref|XP_002575539.1|	peptide (allatostatin/somatostatin)-like receptor [Schistosoma mansoni]	72%	_	_	_	_	_	_	_	None	_
comp9533_c0_seq1	67	135-335(+)	_	_	_	_	_	_	_	_	_	_	None	_
comp14253_c0_seq1	441	2-1324(+)	gi|23663956|gb|AAN39120.1|AF314754_1	insulin receptor protein kinase [Schistosoma mansoni]	68%	GO:0004672;GO:0009987	_	_	_	_	_	_	K04527	INSR
comp11244_c0_seq1	289	2-868(-)	_	_	_	_	_	_	_	_	_	_	None	_
comp10524_c0_seq1	529	46-1632(-)	gi|350411627|ref|XP_003489407.1|	PREDICTED: synembryn-A-like [Bombus impatiens]	65%	_	_	_	_	_	_	_	None	_
comp1577_c0_seq1	230	1-693(+)	gi|118396410|ref|XP_001030545.1|	hypothetical protein TTHERM_01075660 [Tetrahymena thermophila]	45%	_	_	_	_	_	_	_	None	_
comp2575_c1_seq1	189	277-843(-)	gi|260667437|gb|ACX47929.1|	Rac small GTPase [Helobdella sp. DHK-2009]	72%	GO:0050794;GO:0044424;GO:0000166;GO:0050896;GO:0071842;GO:0044710	_	_	_	_	_	_	K07860	RAC2
comp3649_c0_seq2	661	1-1983(+)	gi|328708070|ref|XP_003243591.1|	PREDICTED: phosphatidylinositol-binding clathrin assembly protein LAP-like isoform 3 [Acyrthosiphon pisum]	73%	GO:0030276;GO:0048268;GO:0005545;GO:0030118	_	_	_	_	_	_	None	_
comp25809_c0_seq1	270	1-810(-)	gi|390335854|ref|XP_795429.3|	PREDICTED: neuralized-like protein 4-like [Strongylocentrotus purpuratus]	60%	_	_	_	_	_	_	_	None	_
comp13425_c0_seq1	215	2-646(-)	gi|256078077|ref|XP_002575324.1|	carboxypeptidase regulatory region-containing [Schistosoma mansoni]	57%	GO:0005774;GO:0005783;GO:0009505;GO:0006464;GO:0009058;GO:0005794	_	_	_	_	_	_	None	_
comp7199_c0_seq1	212	42-677(-)	_	_	_	_	_	_	_	_	_	_	None	_
comp17238_c0_seq1	356	1-1071(+)	_	_	_	_	_	_	_	_	_	_	None	_
comp4201_c0_seq1	566	34-1731(-)	_	_	_	_	_	_	_	_	_	_	None	_
comp2547_c0_seq1	275	138-962(-)	gi|358339240|dbj|GAA34756.2|	DnaJ homolog subfamily B member 6 [Clonorchis sinensis]	54%	GO:0043229;GO:0044444	_	_	_	_	_	_	K09512	DNAJB6
comp14261_c0_seq2	177	1-531(-)	gi|324508901|gb|ADY43752.1|	Hydrolase PNKD [Ascaris suum]	60%	_	_	_	_	_	_	_	None	_
comp7133_c0_seq1	275	38-862(-)	gi|321460104|gb|EFX71150.1|	hypothetical protein DAPPUDRAFT_216951 [Daphnia pulex]	63%	_	_	_	_	_	_	_	None	_
comp27465_c0_seq1	119	255-611(-)	gi|340501749|gb|EGR28494.1|	hypothetical protein IMG5_174220 [Ichthyophthirius multifiliis]	72%	GO:0070011	_	_	_	_	_	_	None	_
comp19130_c0_seq1	134	1-405(+)	_	_	_	_	_	_	_	_	_	_	None	_
comp705_c0_seq1	150	85-534(+)	gi|213512580|ref|NP_001134752.1|	Actin-related protein 2/3 complex subunit 5 [Salmo salar]	63%	_	_	_	_	_	_	_	K05754	ARPC5
comp16858_c0_seq1	275	2-826(-)	_	_	_	_	_	_	_	_	_	_	None	_
comp15262_c0_seq2	72	36-251(-)	_	_	_	_	_	_	_	_	_	_	None	_
comp2869_c0_seq1	236	53-760(+)	gi|148223587|ref|NP_001088816.1|	ClpP caseinolytic peptidase, ATP-dependent, proteolytic subunit homolog [Xenopus laevis]	82%	GO:0005759;GO:0004252;GO:0006508;GO:0005524;GO:0005515	8364.ENSXETP00000012276	ClpP caseinolytic peptidase, ATP-dependent, proteolytic subunit homolog (E. coli)	86.26%	COG0740	_	_	K01358	clpP, CLPP
comp2987_c0_seq1	143	86-514(-)	_	_	_	_	_	_	_	_	_	_	None	_
comp3613_c0_seq2	209	53-682(+)	_	_	_	_	_	_	_	_	_	_	None	_
comp6125_c0_seq1	293	2-880(-)	_	_	_	_	_	_	_	_	_	_	None	_
comp8247_c0_seq1	162	65-550(-)	_	_	_	_	_	_	_	_	_	_	None	_
comp24309_c0_seq1	124	2-376(+)	gi|383865168|ref|XP_003708047.1|	PREDICTED: tigger transposable element-derived protein 1-like, partial [Megachile rotundata]	87%	GO:0003676	_	_	_	_	_	_	None	_
comp9721_c0_seq5	180	37-576(-)	gi|171451952|dbj|BAG15904.1|	musashi [Dugesia japonica]	99%	GO:0000166;GO:0003676	_	_	_	_	_	_	K14411	MSI
comp14887_c0_seq1	242	31-756(-)	_	_	_	_	_	_	_	_	_	_	None	_
comp14333_c0_seq1	844	8-2539(-)	gi|270210261|gb|ACZ64522.1|	RPGRIP1L-like protein [Schmidtea mediterranea]	95%	GO:0021537;GO:0009653;GO:0005813;GO:0045744;GO:0031870;GO:0005932;GO:0035085;GO:0005911;GO:0009790	_	_	_	_	_	_	None	_
comp16610_c0_seq1	131	2-394(+)	gi|340504189|gb|EGR30659.1|	hypothetical protein IMG5_126640 [Ichthyophthirius multifiliis]	81%	GO:0020037;GO:0015947;GO:0055114;GO:0006804;GO:0046872;GO:0004096;GO:0006568;GO:0042744	_	_	_	_	_	_	K03781	katE, CAT
comp20277_c0_seq1	93	1-279(-)	_	_	_	_	_	_	_	_	_	_	None	_
comp3323_c0_seq5	192	2-577(-)	_	_	_	_	_	_	_	_	_	_	None	_
comp203_c0_seq1	142	82-507(+)	gi|158187782|gb|ABW23180.1|	ribosomal protein rpl26 [Arenicola marina]	83%	GO:0042254;GO:0015934;GO:0006412;GO:0003735	7955.ENSDARP00000057943	ribosomal protein L26	84.11%	COG0198	_	_	K02898	RP-L26e, RPL26
comp7546_c0_seq2	428	75-1358(+)	gi|358332301|dbj|GAA50979.1|	protein pangolin isoform J [Clonorchis sinensis]	90%	GO:0045295;GO:0048641;GO:0070016;GO:0031641;GO:0043433;GO:0001568;GO:0035019;GO:0048660;GO:0019901;GO:0032092;GO:0090090;GO:0043065;GO:0021983;GO:0003682;GO:0021915;GO:0048625;GO:0014003;GO:0048557;GO:0003700;GO:0016605;GO:0035411;GO:0040037;GO:0070369;GO:0043066;GO:0045599;GO:0042475;GO:0045944;GO:0032993;GO:0045449;GO:0030514;GO:0051897;GO:0032350;GO:0032024;GO:0048713;GO:0043588;GO:0007050;GO:…	_	_	_	_	_	_	K04491	TCF7L2
comp20482_c0_seq1	191	2-574(-)	gi|281345414|gb|EFB20998.1|	hypothetical protein PANDA_000355 [Ailuropoda melanoleuca]	52%	GO:0016020	_	_	_	_	_	_	None	_
comp8302_c0_seq2	279	1-837(-)	gi|345569250|gb|EGX52118.1|	hypothetical protein AOL_s00043g508 [Arthrobotrys oligospora ATCC 24927]	53%	_	_	_	_	_	_	_	K08850	AURKX
comp12335_c0_seq5	95	20-304(-)	_	_	_	_	_	_	_	_	_	_	None	_
comp14680_c0_seq3	152	1-456(+)	_	_	_	_	_	_	_	_	_	_	None	_
comp21548_c0_seq1	202	1-606(-)	_	_	_	_	_	_	_	_	_	_	None	_
comp23387_c0_seq1	137	40-450(-)	_	_	_	_	_	_	_	_	_	_	None	_
comp8254_c0_seq11	152	1-456(+)	_	_	_	_	_	_	_	_	_	_	None	_
comp5907_c0_seq1	250	150-899(+)	gi|240849510|ref|NP_001155563.1|	esterase ybfF-like [Acyrthosiphon pisum]	63%	_	_	_	_	_	_	_	K13703	ABHD11
comp12594_c0_seq1	245	172-906(+)	_	_	_	_	_	_	_	_	_	_	None	_
comp18594_c0_seq1	226	3-683(+)	gi|256082496|ref|XP_002577491.1|	cadherin [Schistosoma mansoni]	49%	_	_	_	_	_	_	_	None	_
comp19751_c0_seq1	507	3-1523(-)	gi|358332004|dbj|GAA50737.1|	bromodomain adjacent to zinc finger domain protein 2B [Clonorchis sinensis]	71%	GO:0046872	_	_	_	_	_	_	None	_
comp2900_c0_seq1	139	67-483(+)	gi|170578282|ref|XP_001894349.1|	U6 snRNA-associated Sm-like protein LSm [Brugia malayi]	63%	_	_	_	_	_	_	_	K12620	LSM1
comp10291_c0_seq3	156	3-470(-)	_	_	_	_	_	_	_	_	_	_	None	_
comp7333_c0_seq1	352	27-1085(+)	gi|257205976|emb|CAX82639.1|	putative Glra4a protein 175 [Schistosoma japonicum]	60%	GO:0016020;GO:0006810	_	_	_	_	_	_	None	_
comp14383_c0_seq1	101	85-387(-)	gi|405971959|gb|EKC36760.1|	Dermal papilla-derived protein 6-like protein [Crassostrea gigas]	67%	_	_	_	_	_	_	_	None	_
comp6518_c0_seq1	675	1680-3704(-)	gi|358339585|dbj|GAA47620.1|	solute carrier family 12 member 6 [Clonorchis sinensis]	75%	GO:0006821;GO:0016021;GO:0003333;GO:0006812;GO:0015379;GO:0007638;GO:0015171	_	_	_	_	_	_	K14427	SLC12A4_5_6, KCC
comp15386_c0_seq1	263	1-789(-)	gi|390340150|ref|XP_784844.3|	PREDICTED: LOW QUALITY PROTEIN: slit homolog 1 protein-like, partial [Strongylocentrotus purpuratus]	54%	GO:0016020;GO:0031290;GO:0022029;GO:0044464;GO:0002689;GO:0050919;GO:0021772;GO:0043394;GO:0071310;GO:0060560;GO:0072001;GO:0060603;GO:0051128;GO:0005576;GO:0010605	_	_	_	_	_	_	K06839	SLIT2
comp12124_c0_seq8	145	1-435(-)	_	_	_	_	_	_	_	_	_	_	None	_
comp17879_c0_seq1	476	1-1428(-)	gi|358339979|dbj|GAA47939.1|	Rho GTPase-activating protein 100F [Clonorchis sinensis]	85%	GO:0007165;GO:0005622	_	_	_	_	_	_	None	_
comp4672_c0_seq1	120	2-361(-)	_	_	_	_	_	_	_	_	_	_	None	_
comp5067_c0_seq1	375	22-1146(+)	gi|348535732|ref|XP_003455353.1|	PREDICTED: phosphoserine aminotransferase-like isoform 1 [Oreochromis niloticus]	72%	GO:0008652;GO:0008483	_	_	_	_	_	_	K00831	serC, PSAT1
comp7269_c0_seq4	293	3-881(+)	gi|226479140|emb|CAX73065.1|	Phosphofructokinase [Schistosoma japonicum]	72%	GO:0003872;GO:0016310;GO:0005524;GO:0006094;GO:0006000;GO:0006096;GO:0005945;GO:0006098;GO:0006013;GO:0006002;GO:0006012	7739.JGI59728	hypothetical protein	83.33%	_	_	NOG251573	K00850	PFK, pfk
comp6541_c0_seq1	276	3-830(+)	gi|29841375|gb|AAP06407.1|	similar to GenBank Accession Number CAD22100 RNase Z in Arabidopsis thaliana [Schistosoma japonicum]	54%	_	_	_	_	_	_	_	None	_
comp2701_c0_seq1	407	39-1262(+)	gi|25146151|ref|NP_741572.1|	Protein C37C3.2, isoform a [Caenorhabditis elegans]	57%	GO:0000003;GO:0044260;GO:0040010;GO:0006898;GO:0018996;GO:0044238;GO:0002119;GO:0009792	_	_	_	_	_	_	K03262	EIF5
comp13448_c0_seq3	163	1-492(+)	_	_	_	_	_	_	_	_	_	_	None	_
comp11563_c0_seq2	343	48-1076(-)	gi|349933610|dbj|GAA29101.1|	calcium/calmodulin-dependent protein kinase I [Clonorchis sinensis]	73%	GO:0016310;GO:0000166;GO:0004672	_	_	_	_	_	_	K08794	CAMK1
comp7_c0_seq7	345	112-1149(+)	gi|26522784|dbj|BAC44866.1|	actin [Galaxea fascicularis]	100%	GO:0005856;GO:0005524;GO:0005737	_	_	_	_	_	_	K05692	ACTB_G1
comp2740_c0_seq1	139	135-551(-)	gi|332024451|gb|EGI64649.1|	Protein phosphatase inhibitor 2 [Acromyrmex echinatior]	72%	_	_	_	_	_	_	_	None	_
comp12439_c0_seq2	179	163-699(-)	gi|405972364|gb|EKC37137.1|	IST1-like protein [Crassostrea gigas]	79%	_	_	_	_	_	_	_	None	_
comp9177_c0_seq3	156	13-480(-)	_	_	_	_	_	_	_	_	_	_	None	_
comp5341_c0_seq2	134	91-495(+)	gi|326428768|gb|EGD74338.1|	MIPC synthase [Salpingoeca sp. ATCC 50818]	66%	_	_	_	_	_	_	_	None	_
comp17884_c0_seq1	174	249-770(-)	gi|358339913|dbj|GAA28731.2|	hypothetical protein CLF_100922 [Clonorchis sinensis]	76%	GO:0016021;GO:0009987	_	_	_	_	_	_	None	_
comp12819_c0_seq1	269	3-812(+)	_	_	_	_	_	_	_	_	_	_	None	_
comp13240_c0_seq1	144	46-477(-)	_	_	_	_	_	_	_	_	_	_	None	_
comp19308_c0_seq1	243	2-730(-)	gi|391327731|ref|XP_003738350.1|	PREDICTED: heat shock 70 kDa protein 4-like [Metaseiulus occidentalis]	66%	GO:0006457;GO:0005634;GO:0006986;GO:0005524;GO:0005737	_	_	_	_	_	_	K09489	HSPA4
comp13048_c0_seq1	252	1-759(+)	_	_	_	_	_	_	_	_	_	_	None	_
comp10065_c0_seq1	386	89-1246(-)	gi|380485738|emb|CCF39164.1|	short-chain dehydrogenase [Colletotrichum higginsianum]	46%	_	_	_	_	_	_	_	K00100	E1.1.1.-
comp4015_c0_seq4	201	46-648(-)	gi|312142650|ref|YP_003994096.1|	phosphoglycerate mutase [Halanaerobium hydrogeniformans]	62%	GO:0008152;GO:0003824	_	_	_	_	_	_	K14634	TIGAR
comp10549_c0_seq1	264	223-1014(-)	gi|256075776|ref|XP_002574192.1|	SET domain protein [Schistosoma mansoni]	63%	GO:0005634;GO:0008152;GO:0009987;GO:0016740;GO:0005488;GO:0048731	_	_	_	_	_	_	K11424	WHSC1, MMSET, NSD2
comp3795_c0_seq2	855	40-2604(+)	gi|358335640|dbj|GAA54294.1|	AP-1 complex subunit gamma-1 [Clonorchis sinensis]	88%	GO:0008565;GO:0030136;GO:0030131;GO:0019894;GO:0005802;GO:0048471;GO:0016192;GO:0044431;GO:0006886;GO:0055037;GO:0005871	_	_	_	_	_	_	K12391	AP1G1
comp21491_c0_seq1	120	2-364(+)	_	_	_	_	_	_	_	_	_	_	None	_
comp14611_c0_seq1	150	3-452(-)	_	_	_	_	_	_	_	_	_	_	None	_
comp20771_c0_seq2	194	2-583(-)	_	_	_	_	_	_	_	_	_	_	None	_
comp5403_c0_seq1	296	67-954(-)	gi|213625135|gb|AAI69902.1|	Endou-A protein [Xenopus laevis]	60%	GO:0004521;GO:0005634;GO:0046872;GO:0051252	_	_	_	_	_	_	None	_
comp11354_c0_seq1	864	56-2647(+)	gi|242021632|ref|XP_002431248.1|	tetratricopeptide repeat protein 7B, putative [Pediculus humanus corporis]	56%	_	_	_	_	_	_	_	None	_
comp21691_c0_seq1	144	3-434(-)	gi|405950869|gb|EKC18828.1|	Dynein heavy chain 3, axonemal [Crassostrea gigas]	89%	GO:0007018;GO:0005874;GO:0005524;GO:0030286;GO:0006200;GO:0003777;GO:0016887	_	_	_	_	_	_	K10408	DNAH
comp2365_c0_seq1	385	33-1187(+)	gi|395844578|ref|XP_003795035.1|	PREDICTED: hemicentin-2 [Otolemur garnettii]	44%	_	_	_	_	_	_	_	K06760	CNTN2
comp30058_c0_seq1	132	3-398(-)	_	_	_	_	_	_	_	_	_	_	None	_
comp320_c0_seq4	90	174-446(+)	gi|302026149|gb|ADK90058.1|	beta-tubulin [Gymnophrys sp. ATCC 50923]	100%	GO:0007018;GO:0005874;GO:0006184;GO:0005737;GO:0003924;GO:0051258;GO:0005198;GO:0005525	_	_	_	_	_	_	K07375	TUBB
comp25850_c0_seq1	236	3-710(-)	gi|358336545|dbj|GAA29847.2|	potassium voltage-gated channel protein Shaker [Clonorchis sinensis]	87%	GO:0005249;GO:0034765;GO:0071805;GO:0051260;GO:0008076	99883.ENSTNIP00000018074	potassium voltage-gated channel, shaker-related subfamily, member 3	82.58%	COG1226	_	_	K05318	KCNAN
comp4285_c0_seq1	144	2-433(+)	_	_	_	_	_	_	_	_	_	_	None	_
comp22931_c0_seq1	148	1-444(+)	_	_	_	_	_	_	_	_	_	_	None	_
comp2227_c0_seq2	95	77-361(+)	_	_	_	_	_	_	_	_	_	_	None	_
comp9737_c0_seq1	411	4-1236(-)	gi|358340388|dbj|GAA48291.1|	probable ribonuclease ZC3H12D [Clonorchis sinensis]	69%	_	_	_	_	_	_	_	None	_
comp7628_c0_seq1	376	110-1237(-)	gi|391340049|ref|XP_003744358.1|	PREDICTED: hydroxyacid oxidase 1-like [Metaseiulus occidentalis]	64%	_	_	_	_	_	_	_	K11517	HAO
comp7295_c0_seq2	179	3-539(-)	_	_	_	_	_	_	_	_	_	_	None	_
comp12788_c0_seq1	230	712-1404(+)	_	_	_	_	_	_	_	_	_	_	None	_
comp16693_c0_seq1	216	1-648(-)	_	_	_	_	_	_	_	_	_	_	None	_
comp9409_c0_seq1	260	20-799(+)	gi|260791888|ref|XP_002590959.1|	hypothetical protein BRAFLDRAFT_250118 [Branchiostoma floridae]	52%	_	_	_	_	_	_	_	None	_
comp6770_c0_seq1	71	262-474(-)	gi|225848776|ref|YP_002728940.1|	histidine triad nucleotide-binding protein 1 (adenosine5'-monophosphoramidase) [Sulfurihydrogenibium azorense Az-Fu1]	74%	GO:0003824	_	_	_	_	_	_	K02503	hit
comp1030_c0_seq1	547	52-1692(+)	gi|256082744|ref|XP_002577613.1|	chaperonin containing t-complex protein 1 epsilon subunit tcpe [Schistosoma mansoni]	90%	GO:0006457;GO:0005874;GO:0005524;GO:0005730;GO:0051082;GO:0005813;GO:0005832	7739.JGI124069	hypothetical protein	88.36%	COG0459	_	_	K09497	CCT5
comp17761_c0_seq1	130	1-390(-)	_	_	_	_	_	_	_	_	_	_	None	_
comp18226_c0_seq1	77	420-650(-)	_	_	_	_	_	_	_	_	_	_	None	_
comp17255_c0_seq1	313	83-1021(-)	_	_	_	_	_	_	_	_	_	_	None	_
comp16926_c0_seq1	289	33-902(+)	_	_	_	_	_	_	_	_	_	_	None	_
comp356_c0_seq1	180	26-565(+)	gi|126352460|ref|NP_001075381.1|	ganglioside GM2 activator precursor [Equus caballus]	51%	GO:0001575;GO:0043231;GO:0044459;GO:0001573;GO:0004563;GO:0006040;GO:0010876;GO:0006027;GO:0008047;GO:0044444;GO:0050877;GO:0043085	_	_	_	_	_	_	K12383	GM2A
comp2691_c0_seq1	247	98-838(-)	_	_	_	_	_	_	_	_	_	_	None	_
comp12278_c0_seq1	253	1-762(+)	gi|227552148|ref|ZP_03982197.1|	multidrug ABC superfamily ATP binding cassette transporter, ABC protein [Enterococcus faecium bacitracin ABC transporter [Enter	49%	_	_	_	_	_	_	_	K01990	ABC-2.A
comp10920_c0_seq1	344	1-1032(+)	gi|405964296|gb|EKC29796.1|	Casein kinase I isoform alpha [Crassostrea gigas]	85%	GO:0000287;GO:0005847;GO:0005524;GO:0007067;GO:0000777;GO:0051219;GO:0000902;GO:0009069;GO:0006468;GO:0016607;GO:0005813;GO:0042277;GO:0004674;GO:0051301;GO:0030529;GO:0001948;GO:0016055	7719.ENSCINP00000013353	casein kinase 1 alpha 1	87.96%	COG0515	_	_	K08957	CSNK1A
comp3502_c0_seq1	186	2-559(+)	gi|256076747|ref|XP_002574671.1|	arp2/3 complex 21 kD subunit [Schistosoma mansoni]	80%	GO:0030833;GO:0005856	7217.FBpp0121738	GF18546	76.57%	_	KOG3155	_	K05756	ARPC3
comp3049_c0_seq1	226	3-680(-)	gi|321454138|gb|EFX65322.1|	hypothetical protein DAPPUDRAFT_333298 [Daphnia pulex]	80%	GO:0003723;GO:0008168;GO:0032259;GO:0006364;GO:0008033	_	_	_	_	_	_	K14563	NOP1, FBL
comp30041_c0_seq1	266	1-798(-)	gi|226466630|emb|CAX69450.1|	KRR1, small subunit (SSU) processome component, homolog [Schistosoma japonicum]	63%	GO:0044424;GO:0042254	_	_	_	_	_	_	K06961	KRR1
comp4674_c0_seq1	302	35-940(-)	_	_	_	_	_	_	_	_	_	_	None	_
comp19529_c0_seq1	149	120-566(-)	_	_	_	_	_	_	_	_	_	_	None	_
comp22670_c0_seq1	260	1-783(+)	gi|358253332|dbj|GAA52865.1|	ryanodine receptor invertebrate, partial [Clonorchis sinensis]	69%	GO:0005216;GO:0009987;GO:0006811	_	_	_	_	_	_	K05327	RYRN
comp15730_c0_seq2	287	2-865(+)	_	_	_	_	_	_	_	_	_	_	None	_
comp12954_c0_seq1	149	28-474(-)	_	_	_	_	_	_	_	_	_	_	None	_
comp27005_c0_seq1	166	1-498(-)	_	_	_	_	_	_	_	_	_	_	None	_
comp6694_c0_seq1	370	68-1177(-)	gi|405959908|gb|EKC25887.1|	Ubiquitin-like domain-containing CTD phosphatase 1 [Crassostrea gigas]	64%	_	_	_	_	_	_	_	K01090	E3.1.3.16
comp12789_c0_seq1	147	158-598(-)	_	_	_	_	_	_	_	_	_	_	None	_
comp5583_c0_seq1	208	101-727(+)	gi|72173294|ref|XP_791458.1|	PREDICTED: trafficking protein particle complex subunit 4-like [Strongylocentrotus purpuratus]	71%	_	_	_	_	_	_	_	None	_
comp5844_c0_seq1	624	63-1934(-)	gi|358341257|dbj|GAA38425.2|	fatty-acid amide hydrolase 1 [Clonorchis sinensis]	60%	_	_	_	_	_	_	_	K15528	FAAH
comp17556_c0_seq1	424	3-1274(-)	gi|390343614|ref|XP_784886.3|	PREDICTED: 1-phosphatidylinositol 3-phosphate 5-kinase-like [Strongylocentrotus purpuratus]	62%	GO:0044237	_	_	_	_	_	_	K00921	PIKFYVE, FAB1
comp13449_c0_seq1	121	58-420(-)	_	_	_	_	_	_	_	_	_	_	None	_
comp15922_c0_seq2	152	1-459(+)	_	_	_	_	_	_	_	_	_	_	None	_
comp7858_c0_seq1	829	26-2512(+)	gi|256082971|ref|XP_002577724.1|	pantothenate kinase [Schistosoma mansoni]	67%	GO:0016301;GO:0044237	_	_	_	_	_	_	K09680	coaW
comp30410_c0_seq1	124	2-373(-)	_	_	_	_	_	_	_	_	_	_	None	_
comp25075_c0_seq1	177	2-532(-)	_	_	_	_	_	_	_	_	_	_	None	_
comp12004_c0_seq1	322	322-1287(-)	gi|358255548|dbj|GAA57237.1|	putative methyltransferase NSUN4, partial [Clonorchis sinensis]	60%	_	_	_	_	_	_	_	None	_
comp16611_c0_seq1	121	3-365(-)	gi|405951797|gb|EKC19678.1|	AP2-associated protein kinase 1 [Crassostrea gigas]	71%	GO:0035612;GO:0030425;GO:0016323;GO:0035158;GO:0008344;GO:0043025;GO:0005391;GO:0035159;GO:0051124;GO:0006814;GO:0001700;GO:0030424;GO:0006813;GO:0005634;GO:0005918;GO:0009612;GO:0008356;GO:0009069;GO:0006468;GO:0008360;GO:0001894;GO:0009266;GO:0048813;GO:0019991;GO:0005890;GO:0008340;GO:0004674;GO:2000369;GO:0007268;GO:0050905	_	_	_	_	_	_	K08853	AAK
comp15852_c0_seq1	179	204-740(-)	_	_	_	_	_	_	_	_	_	_	None	_
comp13694_c0_seq2	207	3-623(-)	gi|346472699|gb|AEO36194.1|	hypothetical protein [Amblyomma maculatum]	64%	_	_	_	_	_	_	_	K10734	GINS3
comp22775_c0_seq1	162	1-486(-)	gi|358335297|dbj|GAA53823.1|	neurofibromin 1 [Clonorchis sinensis]	95%	GO:0005622;GO:0043547;GO:0051056;GO:0005096	_	_	_	_	_	_	K08052	NF1
comp17187_c0_seq4	193	3-581(-)	_	_	_	_	_	_	_	_	_	_	None	_
comp3452_c0_seq4	386	1-1158(+)	gi|291232891|ref|XP_002736387.1|	PREDICTED: RAD21 homolog (S. pombe)-like [Saccoglossus kowalevskii]	66%	_	_	_	_	_	_	_	None	_
comp8479_c0_seq1	393	2-1180(-)	gi|390366325|ref|XP_792979.3|	PREDICTED: group XV phospholipase A2-like [Strongylocentrotus purpuratus]	53%	_	_	_	_	_	_	_	K06129	LYPLA3
comp9680_c0_seq1	1198	44-3637(-)	_	_	_	_	_	_	_	_	_	_	None	_
comp5562_c0_seq1	523	273-1841(-)	gi|405970493|gb|EKC35391.1|	Serine/threonine-protein phosphatase 4 regulatory subunit 2-A [Crassostrea gigas]	58%	_	_	_	_	_	_	_	K15425	PPP4R2
comp2659_c0_seq1	268	137-940(-)	gi|328711905|ref|XP_001949499.2|	PREDICTED: dehydrogenase/reductase SDR family member 4-like [Acyrthosiphon pisum]	72%	GO:0008152	7222.FBpp0149182	GH15276	75.20%	COG1028	_	_	K11147	DHRS4
comp12887_c0_seq3	203	3-611(-)	gi|198433414|ref|XP_002124981.1|	PREDICTED: similar to Poly(A) polymerase gamma (PAP-gamma) (Polynucleotide adenylyltransferase gamma) (SRP RNA 3-adenylating enzyme) (Neo-poly(A) polymerase) (Neo-PAP	54%	_	_	_	_	_	_	_	K14376	PAP
comp8391_c0_seq1	386	34-1191(-)	_	_	_	_	_	_	_	_	_	_	None	_
comp8106_c0_seq1	170	2-511(-)	_	_	_	_	_	_	_	_	_	_	None	_
comp436_c0_seq1	77	42-272(+)	_	_	_	_	_	_	_	_	_	_	None	_
comp24120_c0_seq1	117	1-351(-)	_	_	_	_	_	_	_	_	_	_	None	_
comp591_c0_seq3	274	117-938(+)	gi|226472448|emb|CAX77260.1|	carbonyl reductase 1 [Schistosoma japonicum]	69%	_	_	_	_	_	_	_	K00079	CBR1
comp6855_c0_seq1	554	1-1665(+)	gi|270007747|gb|EFA04195.1|	hypothetical protein TcasGA2_TC014444 [Tribolium castaneum]	57%	_	_	_	_	_	_	_	K13091	RBM39, RNPC2
comp23893_c0_seq1	204	1-612(-)	gi|256072668|ref|XP_002572656.1|	peptide (allatostatin)-like receptor [Schistosoma mansoni]	63%	GO:0007186;GO:0004930	_	_	_	_	_	_	K04233	GALRN, AR
comp1775_c0_seq1	134	22-426(+)	_	_	_	_	_	_	_	_	_	_	None	_
comp23612_c0_seq1	186	1-558(-)	_	_	_	_	_	_	_	_	_	_	None	_
comp14063_c0_seq1	775	3-2330(+)	gi|358336743|dbj|GAA55179.1|	phosphatidylinositide phosphatase SAC2, partial [Clonorchis sinensis]	70%	_	_	_	_	_	_	_	None	_
comp23542_c0_seq1	202	1-606(-)	gi|256087133|ref|XP_002579731.1|	transient receptor potential channel [Schistosoma mansoni]	82%	GO:0070588;GO:0016021;GO:0005262	_	_	_	_	_	_	K04970	TRPC7
comp8160_c0_seq2	683	51-2102(+)	gi|195125557|ref|XP_002007244.1|	GI12832 [Drosophila mojavensis]	54%	_	_	_	_	_	_	_	K07195	EXOC7, EXO70
comp17270_c0_seq1	333	30-1028(-)	gi|405970291|gb|EKC35207.1|	Lipopolysaccharide cholinephosphotransferase licD [Crassostrea gigas]	55%	_	_	_	_	_	_	_	K07271	licD
comp8212_c0_seq1	211	1-633(-)	_	_	_	_	_	_	_	_	_	_	None	_
comp13542_c0_seq2	140	181-603(+)	_	_	_	_	_	_	_	_	_	_	None	_
comp9463_c0_seq1	835	322-2826(-)	gi|348517688|ref|XP_003446365.1|	PREDICTED: serine/threonine-protein kinase LATS1 [Oreochromis niloticus]	69%	GO:0000287;GO:0030833;GO:0051220;GO:0000922;GO:0005524;GO:0035329;GO:0000819;GO:0009069;GO:0045736;GO:0019901;GO:0090090;GO:0004674;GO:0005829;GO:0000086;GO:0033138	_	_	_	_	_	_	K08791	LATS
comp7624_c0_seq1	487	34-1497(+)	gi|395532121|ref|XP_003768120.1|	PREDICTED: dual specificity protein kinase CLK2 [Sarcophilus harrisii]	61%	GO:0000166;GO:0004672;GO:0006468	_	_	_	_	_	_	K08823	CLK
comp15607_c0_seq1	821	2-2464(-)	gi|340730331|gb|AEK64794.1|	Msh2 [Schmidtea mediterranea]	88%	GO:0005524;GO:0006298;GO:0030983	_	_	_	_	_	_	K08735	MSH2
comp9499_c0_seq1	237	2-712(-)	gi|195574863|ref|XP_002105403.1|	GD17644 [Drosophila simulans]	47%	_	_	_	_	_	_	_	None	_
comp3564_c0_seq1	520	45-1604(-)	gi|350644737|emb|CCD60532.1|	Dab2-interacting protein-like [Schistosoma mansoni]	58%	GO:0031252;GO:0042995;GO:0016477;GO:0048259;GO:0044446;GO:0016050;GO:0005172;GO:0005856;GO:0016337;GO:0007165;GO:0045296;GO:0048471;GO:0016342;GO:0008022;GO:0043161;GO:0030139;GO:0032403;GO:0008013	_	_	_	_	_	_	K13738	CD2AP
comp18648_c0_seq1	263	43-831(-)	_	_	_	_	_	_	_	_	_	_	None	_
comp10306_c0_seq2	278	92-925(-)	_	_	_	_	_	_	_	_	_	_	None	_
comp12804_c0_seq1	247	2-742(-)	gi|349963011|dbj|GAA41029.1|	ELAV-like protein 2 [Clonorchis sinensis]	57%	_	_	_	_	_	_	_	K13208	ELAVL2_3_4
comp1396_c0_seq1	325	1-975(+)	gi|213511242|ref|NP_001133519.1|	Granulins precursor [Salmo Granulins precursor [Salmo salar]	55%	_	_	_	_	_	_	_	None	_
comp8297_c0_seq2	473	37-1455(+)	gi|405966820|gb|EKC32057.1|	Clusterin-associated protein 1 [Crassostrea gigas]	72%	GO:0042384;GO:0001822	_	_	_	_	_	_	K14721	RPC37, POLR3E
comp6985_c0_seq2	299	2-898(-)	gi|256083072|ref|XP_002577774.1|	protein kinase [Schistosoma protein kinase [Schistosoma mansoni]	75%	GO:0009069;GO:0046777;GO:0007409;GO:0005515;GO:0004674;GO:0000166;GO:0050896;GO:0010506;GO:0034045	_	_	_	_	_	_	K08269	ULK, ATG1
comp19922_c0_seq1	208	20-646(+)	_	_	_	_	_	_	_	_	_	_	None	_
comp130_c0_seq1	91	42-314(-)	gi|156406012|ref|XP_001641025.1|	predicted protein [Nematostella predicted protein [Nematostella vectensis]	83%	GO:0005840;GO:0042254;GO:0006412;GO:0003735	6182.Q5BTL0	Ribosomal protein smL37a	81.94%	COG1997	KOG0402	_	K02921	RP-L37Ae, RPL37A
comp3329_c0_seq1	186	272-829(-)	gi|405968326|gb|EKC33406.1|	Peptidoglycan recognition protein [Crassostrea gigas]	65%	_	_	_	_	_	_	_	K01446	E3.5.1.28
comp6827_c0_seq1	249	3-749(+)	gi|302545185|ref|ZP_07297527.1|	PE-PGRS family protein [Streptomyces hygroscopicus ATCC 53653]	57%	_	_	_	_	_	_	_	None	_
comp9847_c0_seq2	695	338-2422(-)	gi|148227574|ref|NP_001086992.1|	MGC80612 protein [Xenopus MGC80612 protein [Xenopus laevis]	68%	_	_	_	_	_	_	_	K12580	CNOT3, NOT3
comp7831_c0_seq1	76	137-367(+)	gi|380511562|ref|ZP_09854969.1|	hypothetical protein XsacN4_10127 [Xanthomonas sacchari NCPPB 4393]	59%	_	_	_	_	_	_	_	None	_
comp16742_c0_seq1	241	2-724(-)	gi|157106769|ref|XP_001649474.1|	ankyrin 2,3/unc44 [Aedes AAEL014742-PA, partial [Aedes aegypti]	59%	_	_	_	_	_	_	_	None	_
comp4015_c0_seq1	270	153-962(-)	gi|312142650|ref|YP_003994096.1|	phosphoglycerate mutase [Halanaerobium hydrogeniformans]	71%	GO:0003824	_	_	_	_	_	_	K14634	TIGAR
comp7799_c0_seq2	313	18-956(-)	gi|358335876|dbj|GAA31448.2|	SAGA-associated factor 29, partial [Clonorchis sinensis]	67%	_	_	_	_	_	_	_	K11364	SGF29
comp7172_c0_seq2	424	79-1350(+)	gi|86355167|dbj|BAE78818.1|	innexin10 [Dugesia japonica]	68%	_	_	_	_	_	_	_	None	_
comp18993_c0_seq1	149	3-449(-)	_	_	_	_	_	_	_	_	_	_	None	_
comp29130_c0_seq2	123	2-370(-)	gi|260818015|ref|XP_002603880.1|	hypothetical protein BRAFLDRAFT_276924 [Branchiostoma floridae]	54%	_	_	_	_	_	_	_	None	_
comp2204_c0_seq1	390	128-1297(-)	gi|126332080|ref|XP_001366388.1|	PREDICTED: tumor susceptibility gene 101 protein [Monodelphis domestica]	57%	GO:0044464;GO:0009987	_	_	_	_	_	_	K12183	TSG101, STP22, VPS23
comp20877_c0_seq1	254	1-762(-)	_	_	_	_	_	_	_	_	_	_	None	_
comp858_c0_seq1	367	125-1225(-)	gi|312066505|ref|XP_003136302.1|	innexin family protein [Loa loa]	55%	_	_	_	_	_	_	_	None	_
comp4367_c0_seq1	470	119-1528(-)	gi|242007058|ref|XP_002424359.1|	coiled-coil domain-containing protein 47 precursor, putative [Pediculus humanus corporis]	64%	_	_	_	_	_	_	_	None	_
comp7744_c0_seq1	552	99-1754(+)	gi|218527119|gb|ACK86667.1|	voltage-operated calcium channel subunit beta-1 [Dugesia japonica]	99%	GO:0007528;GO:0008331;GO:0070509;GO:0005515;GO:0005887;GO:0007411;GO:0050877;GO:0051928;GO:0005891	_	_	_	_	_	_	K05317	CACNBN
comp12844_c0_seq1	270	2-811(-)	_	_	_	_	_	_	_	_	_	_	None	_
comp12429_c0_seq1	129	2-388(-)	_	_	_	_	_	_	_	_	_	_	None	_
comp12810_c0_seq1	138	3-416(-)	_	_	_	_	_	_	_	_	_	_	None	_
comp11345_c0_seq1	443	1-1329(+)	gi|313221307|emb|CBY32063.1|	unnamed protein product [Oikopleura dioica]	62%	_	_	_	_	_	_	_	K15166	MED23
comp808_c0_seq2	255	3-767(+)	_	_	_	_	_	_	_	_	_	_	None	_
comp16931_c0_seq1	334	1-1002(-)	_	_	_	_	_	_	_	_	_	_	None	_
comp15938_c0_seq1	124	3-374(-)	gi|116791617|gb|ABK26043.1|	unknown [Picea sitchensis]	62%	_	_	_	_	_	_	_	K03671	trxA
comp24058_c0_seq1	126	2-379(-)	gi|339655372|gb|AEJ87270.1|	voltage operated calcium channel Cav2B, partial [Dugesia japonica]	100%	GO:0070588;GO:0005245;GO:0034765;GO:0005891	_	_	_	_	_	_	K04852	CACNA1E
comp16223_c0_seq3	77	1-231(+)	_	_	_	_	_	_	_	_	_	_	None	_
comp9716_c0_seq2	173	171-689(-)	_	_	_	_	_	_	_	_	_	_	None	_
comp968_c0_seq1	125	67-441(+)	_	_	_	_	_	_	_	_	_	_	None	_
comp20722_c0_seq1	145	1-435(-)	_	_	_	_	_	_	_	_	_	_	None	_
comp6602_c0_seq1	504	97-1608(+)	gi|301611365|ref|XP_002935208.1|	PREDICTED: cAMP-responsive element modulator-like [Xenopus (Silurana) tropicalis]	73%	GO:0035666;GO:0048011;GO:0034134;GO:0003705;GO:0007173;GO:0001756;GO:0008543;GO:0001102;GO:0007411;GO:0034130;GO:0006468;GO:0045600;GO:0045944;GO:0007202;GO:0000980;GO:0048015;GO:0045449;GO:0046889;GO:0051403;GO:0010944;GO:0001190;GO:0005730;GO:0005667;GO:0008063;GO:0003712;GO:0034142;GO:0034138;GO:0060028;GO:0030917;GO:0035497;GO:0005719;GO:0007268;GO:0002755;GO:0050821	_	_	_	_	_	_	K05870	CREB1
comp5290_c0_seq1	305	1-915(+)	gi|297678975|ref|XP_002817322.1|	PREDICTED: zinc finger with UFM1-specific peptidase domain protein [Pongo abelii]	56%	_	_	_	_	_	_	_	None	_
comp29195_c0_seq1	146	3-443(+)	gi|194245275|gb|ACF35336.1|	AMP deaminase [Mesenchytraeus solifugus]	71%	GO:0019239;GO:0016787;GO:0009168	_	_	_	_	_	_	K01490	E3.5.4.6, AMPD
comp17459_c0_seq2	730	2-2191(-)	gi|358334808|dbj|GAA53244.1|	dynein heavy chain 7 axonemal, partial [Clonorchis sinensis]	87%	GO:0007018;GO:0005874;GO:0005524;GO:0030286;GO:0006200;GO:0003777;GO:0016887	_	_	_	_	_	_	None	_
comp9055_c0_seq1	122	28-396(+)	_	_	_	_	_	_	_	_	_	_	None	_
comp8369_c0_seq1	344	66-1097(-)	gi|75003131|sp|Q5DFU0.1|CIAO1_SCHJA	RecName: Full=Probable cytosolic iron-sulfur protein assembly protein SJCHGC05198 protein [Schistosoma japonicum]	59%	_	_	_	_	_	_	_	None	_
comp7900_c0_seq2	133	2-400(-)	_	_	_	_	_	_	_	_	_	_	None	_
comp4663_c0_seq2	982	3-2948(-)	gi|381353158|pdb|4D8O|A	Chain A, Crystal Structure Of The Ankyrin-B Zu5-Zu5-Upa-Dd Tandem	60%	GO:0003283;GO:0016323;GO:0019901;GO:0086015;GO:0010881;GO:0048468;GO:0060307;GO:0030507;GO:0086005;GO:0072659;GO:0086091;GO:0070972;GO:0030017;GO:0010628;GO:0008091;GO:0044325;GO:0032414;GO:0031647;GO:0086014	_	_	_	_	_	_	K10380	ANK
comp8590_c0_seq2	314	74-1015(-)	gi|126722963|ref|NP_001075623.1|	calumenin isoform 2 precursor [Oryctolagus cuniculus]	60%	GO:0005783;GO:0002576;GO:0005515;GO:0005509;GO:0005794;GO:0030168	_	_	_	_	_	_	None	_
comp2510_c0_seq1	112	13-348(-)	_	_	_	_	_	_	_	_	_	_	None	_
comp1458_c0_seq1	71	168-380(-)	gi|126336191|ref|XP_001365620.1|	PREDICTED: probable protein BRICK1-like [Monodelphis domestica]	81%	GO:0005856;GO:0005737	_	_	_	_	_	_	K05752	C3ORF10, HSPC300
comp5294_c0_seq1	273	39-857(-)	gi|119364612|sp|P68827.2|NAGPA_BOVIN	RecName: Full=N-acetylglucosamine-1-phosphodiester alpha-N-acetylglucosaminidase; AltName: Full=Mannose 6-phosphate-uncovering enzyme; AltName: Full=Phosphodieste	66%	GO:0016020	_	_	_	_	_	_	K01125	NAGPA
comp388_c0_seq1	469	159-1565(-)	gi|157884915|gb|ABV91207.1|	granulin precursor isoform B [Hirudo medicinalis]	46%	GO:0048675	_	_	_	_	_	_	None	_
comp20483_c0_seq1	197	1-591(-)	gi|383386065|gb|AFH08796.1|	SMG-1 [Schmidtea mediterranea]	93%	GO:0016773	_	_	_	_	_	_	None	_
comp10213_c0_seq6	602	517-2322(+)	gi|326926835|ref|XP_003209602.1|	PREDICTED: proprotein convertase subtilisin/kexin type 6-like [Meleagris gallopavo]	67%	GO:0009952;GO:0044700;GO:0004252;GO:0001822;GO:0002001;GO:0007154;GO:0005488;GO:0043043;GO:0019067;GO:0006465;GO:0016486;GO:0005794;GO:0048706;GO:0048566	_	_	_	_	_	_	K08672	PCSK6
comp4072_c0_seq1	468	354-1757(-)	gi|256078360|ref|XP_002575464.1|	septin [Schistosoma mansoni]	72%	GO:0043229;GO:0048522;GO:0044707;GO:0000166;GO:0048856;GO:0044444	9913.ENSBTAP00000051307	septin 4	76.98%	COG5019	_	_	None	_
comp11170_c0_seq2	748	2-2245(+)	gi|292618030|ref|XP_002663536.1|	PREDICTED: inositol hexakisphosphate and diphosphoinositol-pentakisphosphate kinase 2 [Danio rerio]	70%	_	_	_	_	_	_	_	K13024	HISPPD, VIP
comp5766_c0_seq2	951	3-2855(+)	gi|358339516|dbj|GAA47566.1|	protein kinase N, partial [Clonorchis sinensis]	87%	GO:0007165;GO:0005524;GO:0009069;GO:0006468;GO:0048522;GO:0044424;GO:0004674;GO:0048870;GO:0051726	7159.AAEL001549-PA	protein kinase c	82.78%	COG0515	KOG0694	_	K06071	PKN
comp6269_c0_seq2	184	95-646(-)	gi|241652778|ref|XP_002410416.1|	galactosyltransferase, putative [Ixodes scapularis]	65%	GO:0016740	_	_	_	_	_	_	K13675	B3GALTL
comp403_c0_seq1	112	3-338(+)	_	_	_	_	_	_	_	_	_	_	None	_
comp8477_c0_seq2	458	100-1473(-)	_	_	_	_	_	_	_	_	_	_	None	_
comp25538_c0_seq1	155	1-468(+)	_	_	_	_	_	_	_	_	_	_	None	_
comp18752_c0_seq1	104	508-819(-)	_	_	_	_	_	_	_	_	_	_	None	_
comp13825_c0_seq1	98	2-295(-)	_	_	_	_	_	_	_	_	_	_	None	_
comp12025_c0_seq3	116	124-471(-)	_	_	_	_	_	_	_	_	_	_	None	_
comp26084_c0_seq1	149	2-448(-)	_	_	_	_	_	_	_	_	_	_	None	_
comp19261_c0_seq1	192	2-580(+)	gi|334326375|ref|XP_001368061.2|	PREDICTED: collagen alpha-3(V) chain [Monodelphis domestica]	56%	GO:0044421;GO:0016021;GO:0005886;GO:0005488	_	_	_	_	_	_	K06237	COL4A
comp3646_c0_seq1	227	178-861(+)	gi|170037289|ref|XP_001846491.1|	RanBP-type and C3HC4-type zinc finger-containing protein 1 [Culex quinquefasciatus]	45%	_	_	_	_	_	_	_	None	_
comp11365_c0_seq2	188	2-565(-)	gi|357608642|gb|EHJ66079.1|	hypothetical protein KGM_06543 [Danaus plexippus]	64%	_	_	_	_	_	_	_	None	_
comp5881_c0_seq1	117	28-381(+)	_	_	_	_	_	_	_	_	_	_	None	_
comp15973_c0_seq1	290	21-890(+)	_	_	_	_	_	_	_	_	_	_	None	_
comp23204_c0_seq1	174	3-524(-)	gi|256077731|ref|XP_002575154.1|	nAChR subunit [Schistosoma mansoni]	88%	GO:0004889;GO:0007165;GO:0000166;GO:0016021;GO:0030054;GO:0006812;GO:0005886;GO:0003676;GO:0045211	6182.Q5DAX0	SJCHGC06429 protein	80.22%	_	KOG3645	_	None	_
comp4663_c0_seq1	1023	1-3069(-)	gi|381353158|pdb|4D8O|A	Chain A, Crystal Structure Of The Ankyrin-B Zu5-Zu5-Upa-Dd Tandem	60%	GO:0003283;GO:0016323;GO:0019901;GO:0086015;GO:0010881;GO:0048468;GO:0060307;GO:0030507;GO:0086005;GO:0072659;GO:0086091;GO:0070972;GO:0030017;GO:0010628;GO:0008091;GO:0044325;GO:0032414;GO:0031647;GO:0086014	_	_	_	_	_	_	K10380	ANK
comp818_c0_seq8	555	3-1667(-)	_	_	_	_	_	_	_	_	_	_	None	_
comp12265_c0_seq1	173	2-520(-)	_	_	_	_	_	_	_	_	_	_	None	_
comp10482_c0_seq1	695	127-2211(-)	_	_	_	_	_	_	_	_	_	_	None	_
comp2574_c0_seq1	265	3-797(+)	gi|291190534|ref|NP_001167131.1|	Endophilin-B2 [Salmo salar]	55%	_	_	_	_	_	_	_	None	_
comp16884_c0_seq3	272	36-851(+)	gi|405957170|gb|EKC23401.1|	Leishmanolysin-like peptidase [Crassostrea gigas]	57%	GO:0044707;GO:0016787;GO:0007067	_	_	_	_	_	_	K13539	LMLN
comp15181_c0_seq1	98	38-331(-)	_	_	_	_	_	_	_	_	_	_	None	_
comp1697_c0_seq1	137	27-437(+)	gi|358339513|dbj|GAA47564.1|	DNA-directed RNA polymerase II subunit RPB4 [Clonorchis sinensis]	76%	GO:0005634;GO:0006351;GO:0016772	_	_	_	_	_	_	K03012	RPB4, POLR2D
comp7737_c0_seq1	291	52-924(-)	gi|406602917|emb|CCH45581.1|	Ubiquitin carboxyl-terminal hydrolase [Wickerhamomyces ciferrii]	67%	_	_	_	_	_	_	_	None	_
comp1949_c0_seq1	715	813-2957(-)	gi|66828297|ref|XP_647503.1|	hypothetical protein DDB_G0268030 [Dictyostelium discoideum AX4]	52%	_	_	_	_	_	_	_	None	_
comp13523_c0_seq2	297	2-892(-)	gi|241822939|ref|XP_002416606.1|	conserved hypothetical protein [Ixodes scapularis]	61%	_	_	_	_	_	_	_	None	_
comp3280_c0_seq1	228	39-722(-)	gi|144962316|gb|ABP06309.1|	amphicalbin [Branchiostoma belcheri tsingtauense]	73%	_	6182.Q5D8Q5	Putative uncharacterized protein	80.00%	COG5126	KOG0044	_	None	_
comp24760_c0_seq1	179	3-539(-)	_	_	_	_	_	_	_	_	_	_	None	_
comp17830_c0_seq1	146	2-442(+)	gi|256077704|ref|XP_002575141.1|	talin 2 [Schistosoma mansoni]	82%	GO:0007165;GO:0005925;GO:0007016;GO:0005200;GO:0003779;GO:0001726;GO:0007155;GO:0005899;GO:0015629;GO:0005158	_	_	_	_	_	_	K06271	TLN
comp23150_c0_seq1	184	3-554(-)	_	_	_	_	_	_	_	_	_	_	None	_
comp21564_c0_seq1	175	1-525(-)	gi|149639091|ref|XP_001509769.1|	PREDICTED: kinesin family member 1B [Ornithorhynchus anatinus]	69%	GO:0043231;GO:0010970;GO:0031410;GO:0015630;GO:0007268;GO:0017111;GO:0019894;GO:0005871	_	_	_	_	_	_	K10392	KIF1S
comp14653_c0_seq1	336	3-1010(-)	gi|294884867|gb|ADF47444.1|	kinesin protein 19-like protein [Dugesia japonica]	100%	GO:0007018;GO:0005874;GO:0005524;GO:0003777	_	_	_	_	_	_	K10401	KIF18_19
comp97_c0_seq1	357	54-1124(-)	gi|291385792|ref|XP_002709482.1|	PREDICTED: cathepsin B [Oryctolagus cuniculus]	74%	GO:0043231;GO:0006508;GO:0008234;GO:0044444	9544.ENSMMUP00000025247	cathepsin B	79.78%	COG4870	_	_	K01363	CTSB
comp8036_c0_seq4	657	186-2156(-)	gi|390354078|ref|XP_796834.3|	PREDICTED: solute carrier family 12 member 8-like [Strongylocentrotus purpuratus]	74%	GO:0006810	7668.XP_796834	similar to SLC12A8 cation-chloride cotransporter	76.42%	COG0531	_	_	K14428	SLC12A8, CCC9
comp5704_c0_seq1	409	153-1379(+)	gi|405973881|gb|EKC38570.1|	E3 ubiquitin-protein ligase MARCH1 [Crassostrea gigas]	77%	GO:0005765;GO:0007165;GO:0031902;GO:0042611;GO:0004842;GO:0042287;GO:0032588;GO:0031901;GO:0046872;GO:0006955;GO:0005789;GO:0002495;GO:0000209	7955.ENSDARP00000084863	E3 ubiquitin-protein ligase MARCH8 isoform 1	76.79%	COG5183	_	_	K10656	MARCH1_8
comp3169_c0_seq1	213	215-853(-)	gi|260817495|ref|XP_002603622.1|	hypothetical protein BRAFLDRAFT_115449 [Branchiostoma floridae]	91%	GO:0005783;GO:0046923;GO:0016021;GO:0015031;GO:0006621	7739.JGI115449	hypothetical protein; Required for the retention of luminal endoplasmic reticulum proteins. [...]	90.52%	COG5196	KOG3106	_	K10949	KDELR
comp26883_c0_seq1	246	2-739(-)	_	_	_	_	_	_	_	_	_	_	None	_
comp17394_c0_seq1	366	2-1099(+)	gi|344285337|ref|XP_003414418.1|	PREDICTED: LOW QUALITY PROTEIN: Fanconi anemia group J protein-like [Loxodonta africana]	58%	GO:0097159;GO:1901363;GO:0031965;GO:0006357;GO:0005515;GO:0004386;GO:0005737	_	_	_	_	_	_	K15362	BRIP1, BACH1, FANCJ
comp4570_c0_seq1	299	10-906(-)	gi|198475710|ref|XP_001357124.2|	GA18076 [Drosophila pseudoobscura pseudoobscura]	68%	_	_	_	_	_	_	_	None	_
comp1028_c0_seq1	348	347-1390(-)	gi|389609077|dbj|BAM18150.1|	vacuolar H[+]	91%	GO:0033179;GO:0015991;GO:0015078	_	_	_	_	_	_	K02146	ATPeVAC39, ATP6D
comp7303_c0_seq4	167	351-851(-)	_	_	_	_	_	_	_	_	_	_	None	_
comp1327_c0_seq1	243	60-788(+)	gi|256092962|ref|XP_002582146.1|	hypothetical protein [Schistosoma mansoni]	91%	GO:0005929;GO:0044297;GO:0097225;GO:0005739;GO:0007286	_	_	_	_	_	_	None	_
comp9399_c0_seq2	117	2-355(+)	_	_	_	_	_	_	_	_	_	_	None	_
comp8943_c0_seq1	403	1-1209(-)	gi|320382192|gb|ADW27178.1|	axis inhibition protein B [Schmidtea mediterranea]	88%	GO:0038032;GO:0007275;GO:0005622;GO:0004871	_	_	_	_	_	_	None	_
comp19193_c0_seq1	140	3-422(-)	_	_	_	_	_	_	_	_	_	_	None	_
comp15897_c0_seq1	192	2-580(+)	_	_	_	_	_	_	_	_	_	_	None	_
comp8221_c0_seq1	219	53-709(-)	gi|126342052|ref|XP_001375926.1|	PREDICTED: AMME syndrome candidate gene 1 protein homolog [Monodelphis domestica]	77%	_	13616.ENSMODP00000014353	Alport syndrome, mental retardation, midface hypoplasia and elliptocytosis chromosomal regio [...]	76.92%	COG2078	_	_	None	_
comp6040_c0_seq3	105	94-408(-)	gi|196005753|ref|XP_002112743.1|	hypothetical protein TRIADDRAFT_26042 [Trichoplax adhaerens]	71%	GO:0046872;GO:0016491	_	_	_	_	_	_	None	_
comp6513_c0_seq1	892	153-2828(-)	gi|307180369|gb|EFN68395.1|	Oxysterol-binding protein 1 [Camponotus floridanus]	74%	_	_	_	_	_	_	_	None	_
comp11613_c0_seq1	182	1-546(-)	_	_	_	_	_	_	_	_	_	_	None	_
comp4245_c0_seq1	452	94-1449(-)	gi|260814147|ref|XP_002601777.1|	hypothetical protein BRAFLDRAFT_121174 [Branchiostoma floridae]	79%	GO:0019357;GO:0004516;GO:0004514;GO:0005737;GO:0009435	_	_	_	_	_	_	K03462	NAMPT
comp22439_c0_seq1	150	1-450(-)	_	_	_	_	_	_	_	_	_	_	None	_
comp9032_c0_seq1	736	31-2241(+)	gi|390361383|ref|XP_001180844.2|	PREDICTED: DNA ligase 1-like [Strongylocentrotus purpuratus]	65%	GO:0097159;GO:1901363;GO:0006974;GO:0006259;GO:0016874	_	_	_	_	_	_	K10747	LIG1
comp5774_c0_seq1	108	2-325(+)	_	_	_	_	_	_	_	_	_	_	None	_
comp11898_c0_seq1	137	213-623(-)	_	_	_	_	_	_	_	_	_	_	None	_
comp7965_c0_seq1	497	118-1608(-)	gi|256093006|ref|XP_002582168.1|	z-protein (S1r protein) [Schistosoma mansoni]	58%	GO:0007186;GO:0005622	_	_	_	_	_	_	None	_
comp16990_c0_seq1	403	3-1211(+)	_	_	_	_	_	_	_	_	_	_	None	_
comp8038_c0_seq1	726	1-2178(-)	gi|405950095|gb|EKC18101.1|	Rhomboid family member 1 [Crassostrea gigas]	69%	_	_	_	_	_	_	_	None	_
comp20172_c0_seq1	151	2-454(+)	_	_	_	_	_	_	_	_	_	_	None	_
comp20074_c0_seq1	179	3-539(-)	gi|325514006|gb|ADZ24006.1|	eukaryotic elongation factor 2 kinase [Aplysia californica]	68%	GO:0016301;GO:0044237	_	_	_	_	_	_	None	_
comp23586_c0_seq1	124	1-372(-)	_	_	_	_	_	_	_	_	_	_	None	_
comp3317_c0_seq1	308	63-986(+)	_	_	_	_	_	_	_	_	_	_	None	_
comp19562_c0_seq1	225	2-679(+)	_	_	_	_	_	_	_	_	_	_	None	_
comp4297_c0_seq1	453	1-1359(+)	gi|320382155|gb|ADW27177.1|	axis inhibition protein A [Schmidtea mediterranea]	90%	GO:0020027;GO:0046330;GO:0060272;GO:0005938;GO:0005881;GO:0034244;GO:0031625;GO:0043621;GO:0016023;GO:0051260;GO:0032436;GO:0019901;GO:0051443;GO:0090090;GO:2000060;GO:0004871;GO:0000209;GO:0034101;GO:0032947;GO:0035412;GO:0045599;GO:0038032;GO:0008022;GO:0007628;GO:0070411;GO:0036342;GO:0045893;GO:0070412;GO:0031122;GO:0071514;GO:0018193;GO:0048320;GO:0001701;GO:0043507;GO:0042803;GO:0016342;GO:…	_	_	_	_	_	_	K02157	AXIN1
comp2688_c1_seq19	482	36-1484(+)	gi|320169070|gb|EFW45969.1|	TBP-associated factor 172 [Capsaspora owczarzaki ATCC 30864]	62%	GO:0003677;GO:0005524;GO:0004386	_	_	_	_	_	_	K15192	BTAF1, MOT1
comp22738_c0_seq1	420	2-1264(+)	gi|227998|prf||1714373A	dynein:SUBUNIT=beta heavy chain	82%	GO:0005929;GO:0035086;GO:0007018;GO:0005524;GO:0005874;GO:0030030;GO:0030286;GO:0003777;GO:0006200;GO:0016887	8364.ENSXETP00000036472	annotation not avaliable	86.85%	COG5245	_	_	None	_
comp1265_c0_seq1	175	43-567(+)	gi|229366076|gb|ACQ58018.1|	RNA-binding protein 8A [Anoplopoma fimbria]	73%	GO:0006406;GO:0005654;GO:0003729;GO:0000398;GO:0000184;GO:0031124;GO:0006369;GO:0071013;GO:0005730;GO:0005515;GO:0005829;GO:0035145	13616.ENSMODP00000023377	RNA binding motif protein 8A	86.30%	COG0724	_	_	K12876	RBM8A, Y14
comp7038_c0_seq1	182	78-626(+)	gi|256086085|ref|XP_002579236.1|	biotin-protein ligase [Schistosoma mansoni]	57%	_	_	_	_	_	_	_	None	_
comp18569_c0_seq1	315	2-949(+)	gi|358253068|dbj|GAA51896.1|	hypothetical protein CLF_106977 [Clonorchis sinensis]	64%	_	_	_	_	_	_	_	None	_
comp2779_c0_seq1	113	49-390(+)	gi|256086089|ref|XP_002579238.1|	hypothetical protein [Schistosoma mansoni]	61%	_	_	_	_	_	_	_	None	_
comp15786_c0_seq1	358	2-1075(-)	gi|118785974|ref|XP_315029.3|	AGAP004940-PA [Anopheles gambiae str. PEST]	64%	GO:0009987	_	_	_	_	_	_	K04739	PRKAR
comp818_c0_seq28	140	2-421(-)	_	_	_	_	_	_	_	_	_	_	None	_
comp21626_c0_seq1	184	1-555(+)	_	_	_	_	_	_	_	_	_	_	None	_
comp10709_c0_seq4	561	1-1683(+)	gi|321476994|gb|EFX87953.1|	hypothetical protein DAPPUDRAFT_191648 [Daphnia pulex]	70%	GO:0050794;GO:0044700;GO:0006810;GO:0007154	_	_	_	_	_	_	None	_
comp7722_c0_seq1	725	29-2203(+)	gi|301616347|ref|XP_002937620.1|	PREDICTED: conserved oligomeric Golgi complex subunit 8-like [Xenopus (Silurana) tropicalis]	66%	GO:0017119	_	_	_	_	_	_	None	_
comp27103_c0_seq1	134	3-404(-)	gi|113931560|ref|NP_001039228.1|	heat shock protein 90kDa beta (Grp94), member 1 precursor [Xenopus (Silurana) tropicalis]	81%	GO:0005788;GO:0003723;GO:0005524;GO:0043666;GO:0019903;GO:0042470;GO:0031247;GO:0019012;GO:0030496;GO:0016529;GO:0071318;GO:0005829;GO:0035889;GO:0006457;GO:0007165;GO:0044459;GO:0030433;GO:0043066;GO:0048471;GO:0001666;GO:0051082;GO:0005789;GO:0046790;GO:0050750	_	_	_	_	_	_	K09487	HSP90B, TRA1
comp6351_c0_seq6	130	3-392(-)	gi|156395388|ref|XP_001637093.1|	predicted protein [Nematostella predicted protein [Nematostella vectensis]	71%	_	_	_	_	_	_	_	K13163	MSL1
comp2796_c0_seq1	364	2-1093(+)	gi|395531814|ref|XP_003767968.1|	PREDICTED: glycerophosphodiester phosphodiesterase domain-containing protein 1 [Sarcophilus harrisii]	73%	GO:0008081;GO:0044238	_	_	_	_	_	_	None	_
comp10116_c0_seq3	248	1-747(+)	gi|47209686|emb|CAF92850.1|	unnamed protein product [Tetraodon nigroviridis]	60%	GO:0050794;GO:0016020;GO:0048513;GO:0005794;GO:0044446;GO:0006629	_	_	_	_	_	_	K08653	MBTPS1
comp3344_c0_seq1	266	84-881(-)	gi|221103051|ref|XP_002170553.1|	PREDICTED: hypothetical protein, partial [Hydra magnipapillata]	59%	GO:0016020;GO:0043231;GO:0005515;GO:0009987;GO:0048471;GO:0016192	_	_	_	_	_	_	K08488	STX7
comp11087_c0_seq3	190	72-641(-)	gi|256085070|ref|XP_002578747.1|	kalirin [Schistosoma mansoni]	84%	GO:0043087;GO:0005622;GO:0035023;GO:0005543;GO:0005089	_	_	_	_	_	_	K15048	KALRN
comp19728_c0_seq1	219	16-672(-)	_	_	_	_	_	_	_	_	_	_	None	_
comp7304_c0_seq2	142	31-456(-)	gi|325297140|ref|NP_001191579.1|	pannexin 2 [Aplysia californica]	60%	_	_	_	_	_	_	_	None	_
comp1463_c0_seq1	323	80-1048(-)	gi|405977876|gb|EKC42303.1|	Autophagy-related protein 3 [Crassostrea gigas]	73%	_	_	_	_	_	_	_	K08343	ATG3
comp8777_c0_seq1	336	48-1055(-)	gi|322787442|gb|EFZ13530.1|	hypothetical protein SINV_05600 [Solenopsis invicta]	60%	_	_	_	_	_	_	_	K11664	VPS72, TCFL1, YL1
comp19298_c0_seq1	132	3-401(+)	gi|149699558|ref|XP_001492988.1|	PREDICTED: 2-oxoglutarate and iron-dependent oxygenase domain-containing protein 1 [Equus caballus]	56%	GO:0016491	_	_	_	_	_	_	None	_
comp12255_c0_seq1	201	1-606(+)	_	_	_	_	_	_	_	_	_	_	None	_
comp11748_c0_seq1	421	69-1334(+)	_	_	_	_	_	_	_	_	_	_	None	_
comp19413_c0_seq1	292	3-881(+)	gi|405975614|gb|EKC40168.1|	Cyclic nucleotide-binding domain-containing protein 1 [Crassostrea gigas]	60%	_	_	_	_	_	_	_	None	_
comp3516_c0_seq1	267	83-883(+)	_	_	_	_	_	_	_	_	_	_	None	_
comp14910_c0_seq1	482	3-1448(-)	_	_	_	_	_	_	_	_	_	_	None	_
comp7163_c0_seq1	105	101-418(+)	gi|145528856|ref|XP_001450222.1|	hypothetical protein [Paramecium tetraurelia strain d4-2]	67%	GO:0006139;GO:0019205	_	_	_	_	_	_	K13800	CMPK1, UMPK
comp443_c0_seq1	220	35-694(+)	gi|396082075|gb|AFN83687.1|	endochitinase [Encephalitozoon romaleae SJ-2008]	56%	GO:0016787;GO:0008152	_	_	_	_	_	_	None	_
comp8865_c0_seq5	300	2-901(-)	gi|172087198|ref|XP_001913141.1|	M-phase phosphoprotein [Oikopleura dioica]	51%	_	_	_	_	_	_	_	None	_
comp2363_c0_seq1	233	148-846(-)	gi|213510900|ref|NP_001134970.1|	VAMP (vesicle-associated membrane protein)-associated protein A [Salmo salar]	57%	GO:0005874;GO:0046982;GO:0030148;GO:0008219;GO:0070972;GO:0006944;GO:0031982;GO:0044281;GO:0048471;GO:0043123;GO:0006644;GO:0005923;GO:0031175;GO:0005789;GO:0004871;GO:0005886	9615.ENSCAFP00000027637	VAMP (vesicle-associated membrane protein)-associated protein A, 33kDa	75.00%	COG5066	_	_	K06096	VAPA
comp14683_c0_seq1	296	112-999(-)	gi|1172742|sp|P25107.2|PTH1R_DIDMA	RecName: Full=Parathyroid hormone/parathyroid hormone-related peptide receptor; AltName: Full=PTH/PTHrP type I receptor; Short=PTH/PTHr receptor; AltName: Full=Para	56%	GO:0016020;GO:0007186;GO:0044707;GO:0004871;GO:0048856	_	_	_	_	_	_	K04585	PTHR1
comp5020_c0_seq1	326	64-1041(+)	_	_	_	_	_	_	_	_	_	_	None	_
comp19385_c0_seq1	143	1-432(+)	_	_	_	_	_	_	_	_	_	_	None	_
comp29547_c0_seq1	117	1-351(-)	_	_	_	_	_	_	_	_	_	_	None	_
comp2597_c0_seq1	342	86-1111(+)	gi|340375146|ref|XP_003386098.1|	PREDICTED: 2-amino-3-carboxymuconate-6-semialdehyde decarboxylase-like [Amphimedon queenslandica]	73%	_	81824.JGI13314	hypothetical protein	75.00%	COG2159	_	_	K03392	E4.1.1.45, ACMSD
comp6743_c0_seq1	538	1-1614(-)	_	_	_	_	_	_	_	_	_	_	None	_
comp18951_c0_seq1	220	319-981(+)	gi|328717441|ref|XP_001952545.2|	PREDICTED: hypothetical protein LOC100167612 [Acyrthosiphon pisum]	60%	GO:0016020;GO:0005216;GO:0006811	_	_	_	_	_	_	None	_
comp18714_c0_seq2	197	2-592(+)	gi|221115235|ref|XP_002155016.1|	PREDICTED: similar to transposase-like [Hydra magnipapillata]	74%	_	_	_	_	_	_	_	None	_
comp7955_c0_seq1	515	1-1545(-)	gi|268580619|ref|XP_002645292.1|	C. briggsae CBR-SNF-12 protein [Caenorhabditis briggsae]	54%	GO:0044464	_	_	_	_	_	_	K05039	SLC6A6S
comp12197_c0_seq1	381	2-1144(-)	gi|221111889|ref|XP_002154780.1|	PREDICTED: similar to predicted protein [Hydra magnipapillata]	66%	GO:0043547;GO:0007601;GO:0005737;GO:0009260;GO:0051082;GO:0005886;GO:0007023;GO:0005096;GO:0009201	_	_	_	_	_	_	None	_
comp6987_c0_seq2	81	145-390(+)	_	_	_	_	_	_	_	_	_	_	None	_
comp7006_c0_seq2	86	97-354(-)	_	_	_	_	_	_	_	_	_	_	None	_
comp16613_c0_seq1	383	57-1205(-)	gi|241112230|ref|XP_002399557.1|	asparaginase, putative [Ixodes asparaginase, putative [Ixodes scapularis]	55%	_	_	_	_	_	_	_	K08657	TASP1
comp8575_c0_seq1	121	30-392(-)	_	_	_	_	_	_	_	_	_	_	None	_
comp28354_c0_seq1	117	1-354(+)	gi|390362868|ref|XP_791978.3|	PREDICTED: LOW QUALITY PROTEIN: dynein heavy chain 3, axonemal-like [Strongylocentrotus purpuratus]	73%	GO:0000166;GO:0017111;GO:0009987	_	_	_	_	_	_	K10408	DNAH
comp14517_c0_seq1	380	28-1167(-)	gi|195392936|ref|XP_002055110.1|	GJ18979 [Drosophila virilis]	45%	_	_	_	_	_	_	_	None	_
comp14382_c0_seq2	88	2-265(-)	gi|356539897|ref|XP_003538429.1|	PREDICTED: probable E3 ubiquitin-protein ligase HERC1-like [Glycine max]	59%	_	_	_	_	_	_	_	None	_
comp17995_c0_seq1	133	1-402(+)	_	_	_	_	_	_	_	_	_	_	None	_
comp1353_c0_seq1	128	69-452(-)	gi|391332190|ref|XP_003740520.1|	PREDICTED: NHP2-like protein 1 homolog [Metaseiulus occidentalis]	86%	GO:0005840;GO:0042254;GO:0003723;GO:0005730	6182.Q5DFD4	SJCHGC09523 protein	84.00%	COG1358	KOG3387	NOG287182	K12845	SNU13, NHP2L
comp3653_c0_seq1	208	45-668(-)	_	_	_	_	_	_	_	_	_	_	None	_
comp15096_c0_seq2	842	2-2527(+)	_	_	_	_	_	_	_	_	_	_	None	_
comp21602_c0_seq1	171	1-516(+)	_	_	_	_	_	_	_	_	_	_	None	_
comp3040_c0_seq2	59	45-221(-)	_	_	_	_	_	_	_	_	_	_	None	_
comp9560_c0_seq1	272	18-833(-)	gi|358253200|dbj|GAA52498.1|	RNA-binding protein 24 [Clonorchis sinensis]	84%	GO:0006397;GO:0005634;GO:0003723;GO:0030154;GO:0007275;GO:0005829;GO:0000166;GO:0008380	6182.Q5BW90	SJCHGC05136 protein	88.76%	COG0724	KOG0149	_	None	_
comp5186_c0_seq1	323	1-969(+)	gi|330843468|ref|XP_003293675.1|	hypothetical protein DICPUDRAFT_42383 [Dictyostelium purpureum]	63%	GO:0060562;GO:0030099;GO:0005737;GO:0005515;GO:0030334;GO:0030155;GO:0005952;GO:0001935;GO:0005634;GO:0001525;GO:0043542;GO:0009069;GO:0031589;GO:0046777;GO:0004691;GO:0018105;GO:0060993;GO:2000696	_	_	_	_	_	_	K04345	PKA
comp12546_c0_seq1	329	2-988(+)	gi|146217153|gb|ABQ10640.1|	homeodomain protein NK4 [Platynereis dumerilii]	66%	GO:0005667;GO:0006355;GO:0043565;GO:0045449;GO:0003700	_	_	_	_	_	_	K09343	NKX2-3
comp6063_c0_seq1	57	349-519(-)	_	_	_	_	_	_	_	_	_	_	None	_
comp21369_c0_seq1	342	1-1029(+)	gi|405957466|gb|EKC23674.1|	Dynein heavy chain 5, axonemal [Crassostrea gigas]	89%	GO:0007018;GO:0005874;GO:0005524;GO:0005858;GO:0001539;GO:0003777;GO:0006200;GO:0016887	_	_	_	_	_	_	None	_
comp3731_c0_seq2	393	29-1207(-)	gi|256092928|ref|XP_002582129.1|	SFRS11 protein [Schistosoma putative sfrs11 protein [Schistosoma mansoni]	56%	GO:0043231;GO:0010467;GO:0007275;GO:0040011;GO:0051179;GO:0048518;GO:0009987	_	_	_	_	_	_	K13165	SFRS12
comp22221_c0_seq1	64	297-488(-)	_	_	_	_	_	_	_	_	_	_	None	_
comp20118_c0_seq1	242	2-727(-)	_	_	_	_	_	_	_	_	_	_	None	_
comp18855_c0_seq1	139	1-420(+)	_	_	_	_	_	_	_	_	_	_	None	_
comp1198_c0_seq2	332	1-996(-)	gi|242015546|ref|XP_002428414.1|	conserved hypothetical protein [Pediculus humanus corporis]	61%	_	_	_	_	_	_	_	None	_
comp15999_c0_seq1	268	3-809(+)	gi|343785574|gb|AEM59540.1|	8-oxoguanine DNA glycosylase [Tigriopus japonicus]	60%	_	_	_	_	_	_	_	K03660	OGG1
comp5812_c0_seq2	324	291-1262(+)	gi|256070713|ref|XP_002571687.1|	hypothetical protein [Schistosoma mansoni]	72%	_	_	_	_	_	_	_	None	_
comp23033_c0_seq1	140	1-420(-)	gi|340377026|ref|XP_003387031.1|	PREDICTED: hypothetical protein LOC100636957 [Amphimedon queenslandica]	60%	_	_	_	_	_	_	_	None	_
comp1099_c0_seq1	184	2-553(+)	gi|386783889|gb|AFJ24839.1|	translocon associated protein subunit delta [Schmidtea mediterranea]	93%	GO:0005783;GO:0016021	_	_	_	_	_	_	None	_
comp99_c0_seq1	81	80-322(-)	_	_	_	_	_	_	_	_	_	_	None	_
comp3698_c0_seq1	478	137-1570(-)	gi|256072058|ref|XP_002572354.1|	rab-gap/tbc-related [Schistosoma mansoni]	55%	_	_	_	_	_	_	_	None	_
comp14989_c0_seq1	238	2-715(-)	gi|383852087|ref|XP_003701560.1|	PREDICTED: glutathione S-transferase C-terminal domain-containing protein homolog [Megachile rotundata]	63%	_	_	_	_	_	_	_	None	_
comp9964_c0_seq1	350	12-1061(-)	gi|358342714|dbj|GAA50169.1|	GTP-binding protein REM 1 [Clonorchis sinensis]	60%	GO:0009987	_	_	_	_	_	_	K07832	RIT1
comp9143_c0_seq1	200	3-605(+)	gi|383857917|ref|XP_003704450.1|	PREDICTED: UDP-N-acetylglucosamine transferase subunit ALG14 homolog [Megachile rotundata]	66%	_	_	_	_	_	_	_	K07441	ALG14
comp10049_c0_seq1	634	1632-3533(-)	gi|405965792|gb|EKC31146.1|	Tubulin-specific chaperone D [Crassostrea gigas]	67%	GO:0045216;GO:0006457;GO:0034329;GO:0048523;GO:0030054;GO:0070271;GO:0044464	_	_	_	_	_	_	None	_
comp9991_c0_seq1	666	1-1998(+)	gi|326430941|gb|EGD76511.1|	hypothetical protein PTSG_07628 [Salpingoeca sp. ATCC 50818]	52%	_	_	_	_	_	_	_	None	_
comp8284_c0_seq4	348	2-1045(-)	gi|294884857|gb|ADF47439.1|	DEAH box polypeptide 8-like protein B, partial [Dugesia japonica]	68%	GO:0097159;GO:1901363;GO:0016787;GO:0035987	_	_	_	_	_	_	K14780	DHX37, DHR1
comp3860_c0_seq1	312	87-1022(-)	_	_	_	_	_	_	_	_	_	_	None	_
comp3635_c0_seq1	391	1-1173(-)	gi|260798268|ref|XP_002594122.1|	hypothetical protein BRAFLDRAFT_118776 [Branchiostoma floridae]	64%	_	_	_	_	_	_	_	K13289	CTSA
comp6713_c0_seq2	257	219-989(+)	_	_	_	_	_	_	_	_	_	_	None	_
comp5467_c0_seq1	228	16-699(-)	gi|226488787|emb|CAX74743.1|	Ankyrin,domain-containing protein [Schistosoma japonicum]	56%	_	_	_	_	_	_	_	K10380	ANK
comp11963_c0_seq1	434	1-1305(+)	gi|321473737|gb|EFX84704.1|	hypothetical protein DAPPUDRAFT_314695 [Daphnia pulex]	67%	_	_	_	_	_	_	_	K14206	SLC15A1, PEPT1
comp13833_c0_seq1	245	1-738(+)	_	_	_	_	_	_	_	_	_	_	None	_
comp6990_c0_seq1	250	47-796(-)	_	_	_	_	_	_	_	_	_	_	None	_
comp17824_c0_seq1	69	322-531(+)	_	_	_	_	_	_	_	_	_	_	None	_
comp8755_c0_seq2	1036	41-3148(+)	gi|344273847|ref|XP_003408730.1|	PREDICTED: disheveled-associated activator of morphogenesis 1 isoform 2 [Loxodonta africana]	49%	_	_	_	_	_	_	_	K04512	DAAM
comp3732_c0_seq1	948	184-3027(-)	gi|358252970|dbj|GAA51069.1|	La-related protein 1 [Clonorchis sinensis]	67%	GO:0044424;GO:0003676	_	_	_	_	_	_	None	_
comp2132_c0_seq1	558	67-1740(-)	gi|353229487|emb|CCD75658.1|	putative chaperonin containing t-complex protein 1, zeta subunit, tcpz [Schistosoma mansoni]	83%	GO:0006457;GO:0005524;GO:0051082;GO:0005737	51511.ENSCSAVP00000000015	annotation not avaliable	79.26%	COG0459	KOG0359	_	K09498	CCT6
comp6418_c0_seq3	187	70-630(-)	gi|256082636|ref|XP_002577560.1|	guanine-nucleotide-exchange-factor [Schistosoma mansoni]	57%	_	_	_	_	_	_	_	None	_
comp16866_c0_seq1	263	1-789(-)	gi|256072048|ref|XP_002572349.1|	hypothetical protein [Schistosoma mansoni]	56%	GO:0050794;GO:0048513;GO:0040011;GO:0050896;GO:0007409	_	_	_	_	_	_	K06839	SLIT2
comp4690_c0_seq2	608	30-1856(+)	_	_	_	_	_	_	_	_	_	_	None	_
comp25315_c0_seq1	123	2-370(-)	_	_	_	_	_	_	_	_	_	_	None	_
comp12717_c0_seq2	67	268-468(-)	_	_	_	_	_	_	_	_	_	_	None	_
comp2427_c0_seq1	104	72-383(-)	_	_	_	_	_	_	_	_	_	_	None	_
comp13112_c0_seq1	361	12-1097(+)	gi|195377926|ref|XP_002047738.1|	GJ13599 [Drosophila virilis]	68%	GO:0015271;GO:0030425;GO:0006813;GO:0034220;GO:0047485;GO:0005251;GO:0044281;GO:0050796;GO:0032590;GO:0006112;GO:0007268;GO:0032809;GO:0008076;GO:0045211;GO:0051259	_	_	_	_	_	_	K04885	KCNB1
comp640_c0_seq1	207	94-714(-)	gi|133874730|gb|ABO40829.1|	peptidoglycan recognition protein short form [Biomphalaria glabrata]	64%	_	_	_	_	_	_	_	K01446	E3.5.1.28
comp2604_c0_seq2	312	71-1006(-)	gi|321452221|gb|EFX63662.1|	hypothetical protein DAPPUDRAFT_66917 [Daphnia pulex]	56%	GO:0005622;GO:0003824;GO:0003690;GO:0051090;GO:0043122;GO:0005080;GO:0048701;GO:0045944;GO:0048584;GO:0000209	_	_	_	_	_	_	K10630	RBCK1, HOIL1
comp10917_c0_seq1	205	1-618(+)	_	_	_	_	_	_	_	_	_	_	None	_
comp4663_c0_seq6	347	170-1210(-)	_	_	_	_	_	_	_	_	_	_	None	_
comp5333_c0_seq1	185	3-557(+)	_	_	_	_	_	_	_	_	_	_	None	_
comp12241_c0_seq2	493	2-1480(-)	gi|340723222|ref|XP_003399992.1|	PREDICTED: kanadaptin-like [Bombus terrestris]	56%	_	_	_	_	_	_	_	None	_
comp4364_c0_seq4	121	3-368(+)	gi|57530465|ref|NP_001006314.1|	tyrosine--tRNA ligase, cytoplasmic [Gallus gallus]	73%	GO:0005634;GO:0006418;GO:0000166;GO:0004812;GO:0005737	_	_	_	_	_	_	K01866	YARS, tyrS
comp2431_c0_seq1	432	90-1385(+)	gi|256071301|ref|XP_002571979.1|	muscleblind-like protein [Schistosoma mansoni]	79%	GO:0008270;GO:0003676	_	_	_	_	_	_	K14943	MBNL
comp17069_c0_seq2	118	3-356(-)	_	_	_	_	_	_	_	_	_	_	None	_
comp10097_c0_seq4	156	2-469(-)	gi|91079004|ref|XP_974762.1|	PREDICTED: similar to Ab1-133 [Tribolium castaneum]	47%	_	_	_	_	_	_	_	None	_
comp11135_c0_seq1	570	2-1714(+)	gi|256075192|ref|XP_002573904.1|	NAALADASE L peptidase (M28 family) [Schistosoma mansoni]	58%	_	_	_	_	_	_	_	None	_
comp29389_c0_seq1	182	1-546(-)	gi|358341700|dbj|GAA49305.1|	potassium voltage-gated channel KQT-like subfamily invertebrate, partial [Clonorchis sinensis]	90%	GO:0005249;GO:0071805;GO:0008076	_	_	_	_	_	_	K05324	KCNQN
comp16562_c0_seq1	229	2-688(-)	_	_	_	_	_	_	_	_	_	_	None	_
comp12614_c0_seq1	263	2-790(-)	gi|15795137|dbj|BAB02515.1|	transporter-like protein [Arabidopsis thaliana]	63%	GO:0009860;GO:0015706;GO:0010363;GO:0009693;GO:0009863;GO:0090417;GO:0009827;GO:0030968;GO:0005886;GO:0006612;GO:0015144;GO:0090416;GO:2001143;GO:2001142;GO:0008643;GO:0006865;GO:0009867	_	_	_	_	_	_	K08195	pcaK
comp13633_c0_seq1	136	33-440(-)	_	_	_	_	_	_	_	_	_	_	None	_
comp19447_c0_seq1	237	42-752(-)	_	_	_	_	_	_	_	_	_	_	None	_
comp14325_c0_seq1	159	2-481(+)	_	_	_	_	_	_	_	_	_	_	None	_
comp6453_c0_seq2	122	1-366(-)	_	_	_	_	_	_	_	_	_	_	None	_
comp593_c0_seq1	161	100-582(-)	gi|226467490|emb|CAX69621.1|	DM9 domain-containing protein [Schistosoma japonicum]	55%	_	_	_	_	_	_	_	None	_
comp15163_c0_seq1	542	18-1643(-)	gi|291225664|ref|XP_002732808.1|	PREDICTED: asparagiNyl tRNA Synthetase family member (nrs-2)-like [Saccoglossus kowalevskii]	60%	GO:0006520	_	_	_	_	_	_	K01953	E6.3.5.4, asnB
comp23871_c0_seq1	148	3-446(-)	gi|403368448|gb|EJY84059.1|	Protein kinase putative [Oxytricha trifallax]	54%	GO:0016772	_	_	_	_	_	_	K02087	CDK1, CDC2
comp15749_c0_seq1	359	3-1079(-)	gi|256074361|ref|XP_002573494.1|	discoidin domain receptor [Schistosoma mansoni]	51%	GO:0016740	_	_	_	_	_	_	K05125	DDR2, TKT
comp12167_c0_seq1	415	183-1427(-)	gi|18202431|sp|P82861.1|ADRO_SALFO	RecName: Full=NADPH:adrenodoxin oxidoreductase, mitochondrial; Short=AR; Short=Adrenodoxin reductase; AltName: Full=Ferredoxin--NADP(+) reductase; Short=Ferredoxin	64%	GO:1901363;GO:0097159;GO:0043231;GO:1901360;GO:0044238;GO:0044237;GO:0003824	_	_	_	_	_	_	K00528	E1.18.1.2, fpr
comp10108_c0_seq1	66	1-198(+)	gi|118380637|ref|XP_001023482.1|	Mitochondrial carrier protein [Tetrahymena thermophila]	77%	GO:0016020	_	_	_	_	_	_	K15102	SLC25A3, PHC, PIC
comp13989_c0_seq2	221	74-736(-)	gi|270012972|gb|EFA09420.1|	hypothetical protein TcasGA2_TC005222 [Tribolium castaneum]	60%	_	_	_	_	_	_	_	K15503	ANKRD44
comp14923_c0_seq1	663	2-1990(-)	gi|348501702|ref|XP_003438408.1|	PREDICTED: DNA polymerase eta [Oreochromis niloticus]	60%	GO:1901363;GO:0097159;GO:0006260;GO:0005737;GO:0043142;GO:0042575;GO:0010225;GO:0003887;GO:0005730;GO:0000731	_	_	_	_	_	_	K03509	POLH
comp13143_c0_seq2	377	3-1136(+)	gi|260834157|ref|XP_002612078.1|	hypothetical protein BRAFLDRAFT_94166 [Branchiostoma floridae]	45%	_	_	_	_	_	_	_	K15683	NFXL1, OZFP
comp27779_c0_seq1	284	2-856(+)	gi|221126594|ref|XP_002154375.1|	PREDICTED: similar to COS41.3 [Hydra magnipapillata]	71%	GO:0043170;GO:0044238;GO:0005488	_	_	_	_	_	_	None	_
comp13325_c0_seq1	213	96-734(-)	_	_	_	_	_	_	_	_	_	_	None	_
comp6733_c0_seq1	542	2-1627(+)	gi|384486317|gb|EIE78497.1|	hypothetical protein RO3G_03201 [Rhizopus delemar RA 99-880]	54%	GO:0051716;GO:0016740	_	_	_	_	_	_	K11229	BCK1
comp9015_c0_seq3	324	1-972(-)	gi|328719687|ref|XP_001952608.2|	PREDICTED: zinc finger SWIM domain-containing protein 6-like [Acyrthosiphon pisum]	69%	_	_	_	_	_	_	_	None	_
comp8747_c0_seq2	111	241-576(+)	gi|348575023|ref|XP_003473289.1|	PREDICTED: ras-related protein Rab-24-like [Cavia porcellus]	69%	GO:0005515;GO:0005739;GO:0005776	_	_	_	_	_	_	K07912	RAB24
comp5110_c0_seq1	241	96-818(-)	_	_	_	_	_	_	_	_	_	_	None	_
comp4687_c0_seq2	186	503-1060(+)	gi|358341852|dbj|GAA49427.1|	alpha-tocopherol transfer protein-like [Clonorchis sinensis]	55%	_	_	_	_	_	_	_	None	_
comp2750_c0_seq1	493	140-1618(-)	gi|346471331|gb|AEO35510.1|	hypothetical protein [Amblyomma maculatum]	76%	GO:0016597;GO:0042645;GO:0008732;GO:0003682;GO:0006564;GO:0030170;GO:0051289;GO:0015630;GO:0042802;GO:0000785;GO:0006730;GO:0005758;GO:0004372;GO:0005743;GO:0019264;GO:0008284	69293.ENSGACP00000008505	serine hydroxymethyltransferase 2 (mitochondrial)	77.06%	COG0112	KOG2467	_	K00600	glyA, SHMT
comp17960_c0_seq1	118	3-359(+)	_	_	_	_	_	_	_	_	_	_	None	_
comp23823_c0_seq1	122	3-371(+)	gi|358341878|dbj|GAA49463.1|	sterol regulatory element-binding protein cleavage-activating protein [Clonorchis sinensis]	86%	GO:0016021	_	_	_	_	_	_	None	_
comp1005_c0_seq1	133	28-426(+)	gi|354478874|ref|XP_003501639.1|	PREDICTED: keratinocyte-associated protein 2-like [Cricetulus griseus]	72%	GO:0004579;GO:0008250;GO:0018279	9796.ENSECAP00000016978	keratinocyte associated protein 2	76.36%	_	KOG4615	_	None	_
comp4170_c0_seq1	303	61-969(-)	_	_	_	_	_	_	_	_	_	_	None	_
comp818_c0_seq14	359	2-1078(-)	_	_	_	_	_	_	_	_	_	_	None	_
comp3617_c0_seq1	145	64-498(-)	gi|314122189|ref|NP_001186459.1|	dnaJ homolog subfamily C member 12 [Gallus gallus]	60%	_	_	_	_	_	_	_	K09532	DNAJC12
comp14860_c0_seq1	77	2-232(-)	_	_	_	_	_	_	_	_	_	_	None	_
comp6145_c0_seq1	184	211-762(-)	gi|321478854|gb|EFX89811.1|	hypothetical protein DAPPUDRAFT_190457 [Daphnia pulex]	63%	_	_	_	_	_	_	_	None	_
comp1990_c0_seq1	305	103-1017(+)	gi|156394079|ref|XP_001636654.1|	predicted protein [Nematostella predicted protein [Nematostella vectensis]	67%	_	_	_	_	_	_	_	K15688	MUL1
comp462_c0_seq1	159	46-522(-)	_	_	_	_	_	_	_	_	_	_	None	_
comp8421_c0_seq1	464	62-1453(-)	gi|256078907|ref|XP_002575734.1|	adamts (A disintegrin and metalloprotease [Schistosoma mansoni]	58%	_	_	_	_	_	_	_	None	_
comp5712_c0_seq1	1237	38-3748(+)	gi|47225760|emb|CAG08103.1|	unnamed protein product [Tetraodon nigroviridis]	68%	GO:0016020;GO:0016820;GO:0000166;GO:0016887	_	_	_	_	_	_	K14951	ATP13A3_4_5
comp498_c0_seq4	402	71-1276(+)	gi|405950671|gb|EKC18643.1|	Alpha-galactosidase A [Crassostrea gigas]	65%	GO:0004553;GO:0005975	_	_	_	_	_	_	K01204	NAGA
comp13264_c0_seq5	237	434-1144(-)	_	_	_	_	_	_	_	_	_	_	None	_
comp24078_c0_seq1	84	130-381(+)	_	_	_	_	_	_	_	_	_	_	None	_
comp16556_c0_seq1	111	1-333(-)	_	_	_	_	_	_	_	_	_	_	None	_
comp26973_c0_seq1	86	268-525(-)	_	_	_	_	_	_	_	_	_	_	None	_
comp343_c0_seq1	460	99-1478(+)	gi|348502780|ref|XP_003438945.1|	PREDICTED: citrate synthase, mitochondrial-like [Oreochromis niloticus]	85%	GO:0006099;GO:0005759;GO:0046487;GO:0044262;GO:0004108	7955.ENSDARP00000094021	Citrate synthase, mitochondrial Precursor (EC 2.3.3.1)	86.24%	COG0372	KOG2617	_	K01647	CS, gltA
comp14847_c0_seq1	235	1-705(-)	_	_	_	_	_	_	_	_	_	_	None	_
comp2823_c0_seq1	228	33-716(+)	gi|405957287|gb|EKC23510.1|	Tetraspanin-31 [Crassostrea gigas]	64%	_	_	_	_	_	_	_	None	_
comp8549_c0_seq1	474	294-1715(-)	gi|349991573|dbj|GAA32521.1|	hypothetical protein CLF_106338 [Clonorchis sinensis]	64%	_	_	_	_	_	_	_	None	_
comp13511_c0_seq1	226	3-680(-)	gi|327277295|ref|XP_003223401.1|	PREDICTED: major facilitator superfamily domain-containing protein 7-a-like [Anolis carolinensis]	61%	_	_	_	_	_	_	_	K12306	MSFD7, SLC49A4
comp9188_c0_seq2	185	57-611(-)	gi|326672144|ref|XP_002663916.2|	PREDICTED: c-Jun-amino-terminal kinase-interacting protein 4-like [Danio rerio]	60%	_	_	_	_	_	_	_	K04436	MAPK8IP3, JIP3
comp11889_c0_seq2	815	2-2446(-)	gi|345307480|ref|XP_001510215.2|	PREDICTED: rap guanine nucleotide exchange factor 2 [Ornithorhynchus anatinus]	57%	GO:0032854;GO:0016020;GO:0017034;GO:0046582	_	_	_	_	_	_	K08018	RAPGEF2, PDZGEF1
comp22569_c0_seq1	151	3-455(-)	_	_	_	_	_	_	_	_	_	_	None	_
comp6136_c0_seq2	144	223-654(+)	gi|391339398|ref|XP_003744037.1|	PREDICTED: CCHC-type zinc finger protein CG3800-like [Metaseiulus occidentalis]	49%	_	_	_	_	_	_	_	K09250	CNBP
comp32256_c0_seq1	136	1-408(-)	_	_	_	_	_	_	_	_	_	_	None	_
comp3478_c0_seq2	503	1-1509(+)	gi|3273724|gb|AAC24822.1|	synapsin s-syn-short [Doryteuthis pealeii]	84%	GO:0046872;GO:0007269;GO:0008152;GO:0005524;GO:0008021;GO:0003824	7460.XP_624128	synapsin	80.79%	_	KOG3895	_	None	_
comp1962_c0_seq1	198	56-649(+)	_	_	_	_	_	_	_	_	_	_	None	_
comp14951_c0_seq1	129	3-389(-)	_	_	_	_	_	_	_	_	_	_	None	_
comp848_c0_seq1	251	72-824(+)	gi|55742372|ref|NP_001006919.1|	serine/arginine-rich splicing factor 1 [Xenopus (Silurana) tropicalis]	66%	GO:0097159;GO:1901363	_	_	_	_	_	_	K12890	SFRS1_9
comp11618_c0_seq1	50	417-566(-)	_	_	_	_	_	_	_	_	_	_	None	_
comp7817_c0_seq1	663	3-1991(-)	gi|405973805|gb|EKC38497.1|	Mitochondrial inner membrane protein [Crassostrea gigas]	55%	GO:0016020;GO:0005739	_	_	_	_	_	_	None	_
comp2795_c0_seq1	181	27-569(-)	gi|256088695|ref|XP_002580462.1|	zinc finger protein [Schistosoma mansoni]	77%	GO:0046872;GO:0005622	_	_	_	_	_	_	K12848	SNU23
comp25303_c0_seq1	125	1-375(-)	_	_	_	_	_	_	_	_	_	_	None	_
comp8400_c1_seq4	568	53-1756(+)	gi|312071774|ref|XP_003138763.1|	CMGC/SRPK protein kinase [Loa CMGC/SRPK protein kinase, variant 2 [Loa loa]	68%	GO:0000287;GO:0005524;GO:0005737;GO:0007243;GO:0071889;GO:0045069;GO:0043525;GO:0005634;GO:0001525;GO:0009069;GO:0006468;GO:0010628;GO:0004674;GO:0035063;GO:0000245;GO:0008284;GO:0045787	9913.ENSBTAP00000053405	SRPK2 protein Fragment	80.00%	COG0515	_	_	K15409	SRPK1
comp15000_c0_seq1	331	74-1066(+)	gi|256082096|ref|XP_002577298.1|	arginase [Schistosoma mansoni]	63%	GO:0044464	_	_	_	_	_	_	K01476	E3.5.3.1, rocF, arg
comp16646_c0_seq1	394	3-1187(+)	gi|405973079|gb|EKC37811.1|	hypothetical protein CGI_10017632 [Crassostrea gigas]	59%	_	_	_	_	_	_	_	None	_
comp14772_c0_seq1	268	2-805(-)	_	_	_	_	_	_	_	_	_	_	None	_
comp5063_c0_seq1	196	46-636(+)	_	_	_	_	_	_	_	_	_	_	None	_
comp2344_c0_seq1	724	39-2210(-)	gi|170060593|ref|XP_001865872.1|	oligosaccharyl transferase [Culex quinquefasciatus]	86%	GO:0015035;GO:0006662;GO:0009055;GO:0006486;GO:0008250;GO:0016853;GO:0006118;GO:0004576;GO:0045454	7176.CPIJ015587-PA	oligosaccharyl transferase	86.24%	COG1287	KOG2292	_	K07151	STT3
comp16616_c0_seq2	301	3-905(-)	_	_	_	_	_	_	_	_	_	_	None	_
comp16360_c0_seq2	247	3-746(+)	gi|405960049|gb|EKC26001.1|	Sperm-associated antigen 17 [Crassostrea gigas]	60%	_	_	_	_	_	_	_	None	_
comp15837_c0_seq2	268	17-820(-)	gi|358340503|dbj|GAA48383.1|	microtubule-associated protein RP/EB family [Clonorchis sinensis]	78%	GO:0045298;GO:0005083;GO:0005881;GO:0007049;GO:0008017;GO:0045893;GO:0048471;GO:0030496	7165.AGAP004886-PA	AGAP004886-PB	75.45%	COG5217	_	_	K10436	MAPRE
comp18958_c0_seq1	131	1-393(-)	gi|405964352|gb|EKC29849.1|	Echinoderm microtubule-associated protein-like 6 [Crassostrea gigas]	83%	_	_	_	_	_	_	_	None	_
comp21070_c0_seq1	135	1-408(+)	_	_	_	_	_	_	_	_	_	_	None	_
comp18974_c0_seq1	292	2-880(+)	gi|221108734|ref|XP_002169781.1|	PREDICTED: similar to Uncharacterized protein KIAA1688, partial [Hydra magnipapillata]	56%	_	_	_	_	_	_	_	None	_
comp21011_c0_seq1	141	66-491(+)	gi|86355159|dbj|BAE78814.1|	innexin5 [Dugesia japonica]	86%	GO:0005921;GO:0046982	_	_	_	_	_	_	None	_
comp14888_c0_seq1	716	2-2149(-)	_	_	_	_	_	_	_	_	_	_	None	_
comp16023_c0_seq1	230	3-692(-)	_	_	_	_	_	_	_	_	_	_	None	_
comp7828_c0_seq1	484	176-1627(-)	gi|405960451|gb|EKC26376.1|	Casein kinase I isoform gamma-3 [Crassostrea gigas]	81%	GO:0000287;GO:0005524;GO:0009069;GO:0042277;GO:0005737;GO:0046777;GO:0004674;GO:0001948;GO:0016055;GO:0051219	69293.ENSGACP00000010280	casein kinase 1, gamma 2	91.23%	COG0515	_	_	K08958	CSNK1G
comp464_c0_seq1	196	1-588(-)	_	_	_	_	_	_	_	_	_	_	None	_
comp3415_c0_seq1	461	214-1596(-)	gi|126322407|ref|XP_001378305.1|	PREDICTED: phenylalanyl-tRNA synthetase, mitochondrial [Monodelphis domestica]	70%	GO:1901363;GO:0097159;GO:0010467;GO:0043039	_	_	_	_	_	_	K01889	FARSA, pheS
comp1476_c0_seq1	72	130-345(-)	_	_	_	_	_	_	_	_	_	_	None	_
comp2469_c0_seq1	92	45-320(+)	_	_	_	_	_	_	_	_	_	_	None	_
comp1736_c0_seq1	415	131-1375(-)	gi|256079894|ref|XP_002576219.1|	aspartate aminotransferase [Schistosoma mansoni]	77%	GO:0008152;GO:0008483	_	_	_	_	_	_	K14454	GOT1
comp6536_c0_seq1	132	53-448(+)	_	_	_	_	_	_	_	_	_	_	None	_
comp12373_c0_seq1	497	3-1493(-)	gi|348516487|ref|XP_003445770.1|	PREDICTED: tudor domain-containing protein 3-like [Oreochromis niloticus]	56%	_	_	_	_	_	_	_	None	_
comp9564_c0_seq1	661	51-2033(-)	gi|48476121|gb|AAT44356.1|	sodium/glucose cotransporter [Crassostrea gigas]	79%	GO:0008643;GO:0044425;GO:0044464;GO:0006811;GO:0022857	7739.JGI217612	hypothetical protein	77.83%	COG4146	_	_	K14158	SLC5A1, SGLT1
comp8259_c0_seq1	548	99-1742(-)	_	_	_	_	_	_	_	_	_	_	None	_
comp2876_c0_seq1	479	264-1700(-)	_	_	_	_	_	_	_	_	_	_	None	_
comp1753_c0_seq1	232	1-696(-)	_	_	_	_	_	_	_	_	_	_	None	_
comp704_c0_seq2	134	228-629(+)	_	_	_	_	_	_	_	_	_	_	None	_
comp6680_c0_seq1	393	107-1285(+)	gi|301763813|ref|XP_002917337.1|	PREDICTED: pantothenate kinase 1-like [Ailuropoda melanoleuca]	74%	GO:0009108;GO:0016301;GO:0005829;GO:0015939	9796.ENSECAP00000015245	pantothenate kinase 2	76.57%	COG5146	KOG2201	_	K09680	coaW
comp2381_c0_seq1	210	145-774(-)	gi|260821258|ref|XP_002605950.1|	hypothetical protein BRAFLDRAFT_253798 [Branchiostoma floridae]	88%	GO:0007264;GO:0004767;GO:0005525;GO:0015031;GO:0006687	7739.JGI253798	hypothetical protein	88.83%	COG1100	_	_	K07976	RAB
comp4693_c0_seq1	561	3-1685(+)	gi|405964295|gb|EKC29795.1|	Lysophosphatidylcholine acyltransferase 2 [Crassostrea gigas]	66%	_	_	_	_	_	_	_	K13510	LPCAT1_2
comp4314_c0_seq2	238	2-715(+)	gi|348502810|ref|XP_003438960.1|	PREDICTED: riboflavin transporter 2-A-like [Oreochromis niloticus]	61%	GO:0016020	_	_	_	_	_	_	K14620	RFT2
comp11471_c0_seq2	257	1-774(+)	gi|321476738|gb|EFX87698.1|	hypothetical protein DAPPUDRAFT_306430 [Daphnia pulex]	59%	_	_	_	_	_	_	_	None	_
comp9647_c0_seq5	87	146-406(-)	gi|358340748|dbj|GAA48580.1|	collagen alpha-2(IV) chain [Clonorchis sinensis]	68%	_	_	_	_	_	_	_	K06237	COL4A
comp9166_c0_seq1	608	3-1829(+)	gi|256080675|ref|XP_002576604.1|	pdz domain containing guanine nucleotide exchange factor pdz-gef [Schistosoma mansoni]	66%	GO:0035099;GO:0000165;GO:0007412;GO:0048477;GO:0007476;GO:0016476;GO:0007485;GO:0030718;GO:0045314;GO:0006930	_	_	_	_	_	_	K08018	RAPGEF2, PDZGEF1
comp14341_c0_seq1	181	83-625(-)	_	_	_	_	_	_	_	_	_	_	None	_
comp11675_c0_seq1	849	46-2592(+)	gi|115533320|ref|NP_001041182.1|	Protein NCX-1, isoform a [Caenorhabditis elegans]	60%	GO:0009792	_	_	_	_	_	_	K05849	SLC8A, NCX
comp22015_c0_seq2	170	2-511(+)	gi|377692372|gb|AFB74715.1|	CEP72, partial [Schmidtea mediterranea]	91%	GO:0007051;GO:0033566;GO:0042802;GO:0005813	_	_	_	_	_	_	None	_
comp1090_c0_seq1	141	43-465(-)	gi|29840989|gb|AAP06002.1|	SJCHGC00704 protein [Schistosoma peptide methionine sulfoxide reductase [Schistosoma japonicum]	82%	GO:0033743;GO:0055114	_	_	_	_	_	_	K07305	msrB
comp20290_c0_seq1	159	1-477(-)	_	_	_	_	_	_	_	_	_	_	None	_
comp19328_c0_seq1	217	1-651(-)	gi|118344186|ref|NP_001071916.1|	zinc finger protein [Ciona zinc finger protein [Ciona intestinalis]	60%	_	_	_	_	_	_	_	K10646	TRAF7, RFWD1
comp13092_c0_seq1	145	3-437(-)	_	_	_	_	_	_	_	_	_	_	None	_
comp21035_c0_seq1	104	1-312(+)	gi|221120378|ref|XP_002166369.1|	PREDICTED: similar to hAT dimerisation domain-containing protein / transposase-related [Hydra magnipapillata]	70%	_	_	_	_	_	_	_	None	_
comp11436_c0_seq1	414	2-1243(+)	gi|294884855|gb|ADF47438.1|	DEAH box polypeptide 8-like protein A, partial [Dugesia japonica]	100%	GO:0060215;GO:0005524;GO:0000398;GO:0071013;GO:0003676;GO:0004004;GO:0005730;GO:0005515;GO:0051301;GO:0070054	_	_	_	_	_	_	K12818	DHX8, PRP22
comp15150_c0_seq1	132	2-397(-)	_	_	_	_	_	_	_	_	_	_	None	_
comp28369_c0_seq1	101	59-361(-)	_	_	_	_	_	_	_	_	_	_	None	_
comp1374_c0_seq1	176	111-641(+)	_	_	_	_	_	_	_	_	_	_	None	_
comp5441_c0_seq1	1408	111-4334(-)	gi|501209|gb|AAA73556.1|	surface protein [Schistosoma mansoni]	52%	_	_	_	_	_	_	_	None	_
comp9905_c0_seq1	140	3-425(+)	_	_	_	_	_	_	_	_	_	_	None	_
comp11949_c0_seq1	650	1-1950(+)	gi|242024535|ref|XP_002432683.1|	cGMP-dependent protein kinase, isozyme, putative [Pediculus humanus corporis]	71%	GO:0000166;GO:0004672	7165.AGAP008585-PA	AGAP008585-PA	75.08%	COG0515	_	_	K07376	PRKG
comp24142_c0_seq1	115	177-521(-)	_	_	_	_	_	_	_	_	_	_	None	_
comp14604_c0_seq1	325	204-1178(+)	gi|195121826|ref|XP_002005419.1|	GI20461 [Drosophila mojavensis]	58%	GO:0051260	_	_	_	_	_	_	None	_
comp9430_c0_seq2	85	9-263(-)	_	_	_	_	_	_	_	_	_	_	None	_
comp514_c0_seq1	71	759-971(-)	gi|338815387|gb|AEJ08756.1|	copper chaperone Atox1 [Crassostrea ariakensis]	74%	GO:0019915;GO:0005829;GO:0015677;GO:0016531;GO:0071688	_	_	_	_	_	_	K07213	ATOX1, ATX1, copZ
comp5208_c0_seq1	566	33-1730(+)	gi|224056140|ref|XP_002194594.1|	PREDICTED: activin A receptor, type IIA [Taeniopygia guttata]	64%	GO:0016310;GO:0007443;GO:0048185;GO:0048179;GO:0007391;GO:0010629;GO:0008258;GO:0007179;GO:0007428;GO:0030718;GO:0007411;GO:0042078;GO:0009953;GO:0009069;GO:0005024;GO:0032924;GO:0009887;GO:0048180;GO:0017002	_	_	_	_	_	_	K04670	ACVR2A
comp15891_c0_seq1	230	2-691(-)	_	_	_	_	_	_	_	_	_	_	None	_
comp19518_c0_seq1	193	2-583(+)	gi|350643681|emb|CCD61116.1|	hypothetical protein Smp_178070 [Schistosoma mansoni]	75%	_	_	_	_	_	_	_	None	_
comp21513_c0_seq1	214	1-642(-)	_	_	_	_	_	_	_	_	_	_	None	_
comp709_c0_seq1	136	82-489(-)	_	_	_	_	_	_	_	_	_	_	None	_
comp10651_c0_seq1	121	1-366(+)	gi|221119276|ref|XP_002153923.1|	PREDICTED: similar to predicted protein [Hydra magnipapillata]	51%	_	_	_	_	_	_	_	None	_
comp9504_c0_seq1	389	2-1168(+)	gi|312372507|gb|EFR20456.1|	hypothetical protein AND_20072 [Anopheles darlingi]	59%	GO:0008233	_	_	_	_	_	_	K08669	HTRA2, PRSS25
comp25311_c0_seq1	117	2-352(-)	_	_	_	_	_	_	_	_	_	_	None	_
comp1148_c0_seq1	160	73-552(+)	gi|356984532|gb|AET43969.1|	microsomal GST3, partial [Reishia clavigera]	75%	_	_	_	_	_	_	_	K00799	E2.5.1.18, gst
comp19088_c0_seq1	170	3-515(+)	_	_	_	_	_	_	_	_	_	_	None	_
comp1629_c0_seq2	276	57-884(-)	gi|340382024|ref|XP_003389521.1|	PREDICTED: polyubiquitin-like, partial [Amphimedon queenslandica]	53%	_	_	_	_	_	_	_	None	_
comp6649_c0_seq1	261	131-913(+)	_	_	_	_	_	_	_	_	_	_	None	_
comp4454_c0_seq1	266	1-798(-)	_	_	_	_	_	_	_	_	_	_	None	_
comp764_c0_seq1	299	273-1169(-)	gi|358339170|dbj|GAA47285.1|	fas apoptotic inhibitory molecule 2 [Clonorchis sinensis]	74%	GO:0016020	_	_	_	_	_	_	K06890	K06890
comp5144_c0_seq2	111	3-335(-)	_	_	_	_	_	_	_	_	_	_	None	_
comp936_c0_seq1	78	80-313(+)	_	_	_	_	_	_	_	_	_	_	None	_
comp5695_c0_seq1	462	258-1643(-)	_	_	_	_	_	_	_	_	_	_	None	_
comp7067_c0_seq1	407	2-1225(+)	gi|386783881|gb|AFJ24835.1|	cyclin B-1 [Schmidtea mediterranea]	76%	GO:0051726	_	_	_	_	_	_	None	_
comp4158_c0_seq1	182	2-547(+)	_	_	_	_	_	_	_	_	_	_	None	_
comp18754_c0_seq1	184	1-555(+)	_	_	_	_	_	_	_	_	_	_	None	_
comp8096_c0_seq5	78	1-234(+)	_	_	_	_	_	_	_	_	_	_	None	_
comp10712_c0_seq1	433	1-1299(-)	gi|358255751|dbj|GAA57409.1|	ileal sodium/bile acid cotransporter [Clonorchis sinensis]	66%	_	_	_	_	_	_	_	K14343	SLC10A3_5
comp1484_c0_seq1	249	46-792(-)	gi|386783733|gb|AFJ24761.1|	hypothetical protein [Schmidtea mediterranea]	90%	GO:0005667;GO:0006355;GO:0043565;GO:0045449;GO:0003700;GO:0046983	_	_	_	_	_	_	None	_
comp21403_c0_seq1	272	1-819(+)	_	_	_	_	_	_	_	_	_	_	None	_
comp17170_c0_seq1	183	3-554(+)	_	_	_	_	_	_	_	_	_	_	None	_
comp14256_c0_seq1	634	1-1902(-)	gi|157112128|ref|XP_001657404.1|	ubiquitin-conjugating enzyme E2-230k [Aedes aegypti]	49%	_	_	_	_	_	_	_	K10581	UBE2O
comp19750_c0_seq1	173	1-522(+)	gi|391330476|ref|XP_003739686.1|	PREDICTED: uncharacterized protein LOC100908717 [Metaseiulus occidentalis]	74%	GO:0016310;GO:0000166;GO:0016301	_	_	_	_	_	_	K08815	TTBK
comp1606_c0_seq1	490	169-1638(-)	gi|358340150|dbj|GAA48106.1|	DnaJ homolog subfamily C member 7, partial [Clonorchis sinensis]	63%	_	_	_	_	_	_	_	K09527	DNAJC7
comp12451_c0_seq1	135	24-428(-)	gi|198418879|ref|XP_002124048.1|	PREDICTED: similar to SNARE-associated protein Snapin (Synaptosomal-associated protein 25-binding protein) (SNAP-associated protein) [Ciona intestinalis]	72%	_	_	_	_	_	_	_	None	_
comp22625_c0_seq1	151	289-744(+)	_	_	_	_	_	_	_	_	_	_	None	_
comp16789_c0_seq1	185	2-559(+)	gi|349923585|dbj|GAA34935.1|	proteasome activator subunit 3 [Clonorchis sinensis]	69%	GO:0000502;GO:0010950;GO:0006521;GO:0051437;GO:0061133;GO:0005829;GO:0000216;GO:0000209;GO:0005654;GO:0002039;GO:0016032;GO:0061136;GO:0000084;GO:0010467;GO:0051436;GO:0031145;GO:0002479;GO:0006977;GO:0016071;GO:0042981;GO:0097371	_	_	_	_	_	_	K06698	PSME3
comp9392_c0_seq1	470	46-1455(-)	_	_	_	_	_	_	_	_	_	_	None	_
comp25318_c0_seq1	177	2-535(+)	gi|256073298|ref|XP_002572968.1|	cell polarity protein [Schistosoma mansoni]	47%	_	_	_	_	_	_	_	None	_
comp2255_c0_seq1	601	63-1865(+)	gi|390346390|ref|XP_003726539.1|	PREDICTED: gamma-glutamyltranspeptidase 1-like isoform 1 [Strongylocentrotus purpuratus]	60%	_	_	_	_	_	_	_	K00681	ggt
comp5634_c0_seq1	81	174-416(-)	gi|229595561|ref|XP_001016594.3|	histone H3 [Tetrahymena H31_TETPY RecName: Full=Histone H3; AltName: Full=H3S; AltName: Full=Major histone H3; Contains: RecName:	86%	GO:0005634;GO:0003677;GO:0046982;GO:0006334;GO:0000786	_	_	_	_	_	_	K11253	H3
comp11432_c0_seq2	140	677-1099(+)	gi|256092896|ref|XP_002582113.1|	ras GTP exchange factor son of sevenless [Schistosoma mansoni]	69%	GO:0043087;GO:0005622;GO:0005085;GO:0051056;GO:0005488	_	_	_	_	_	_	K03099	SOS
comp5568_c0_seq2	619	1-1857(-)	gi|56207849|emb|CAI21091.1|	novel protein similar to vertebrate plexin B1 (PLXNB1) [Danio rerio]	60%	GO:0002040	_	_	_	_	_	_	K06821	PLXNB
comp5161_c0_seq2	441	77-1399(-)	gi|358342778|dbj|GAA50229.1|	hypothetical protein CLF_104262 [Clonorchis sinensis]	59%	_	_	_	_	_	_	_	None	_
comp2737_c0_seq1	315	2-949(+)	_	_	_	_	_	_	_	_	_	_	None	_
comp2689_c0_seq1	251	96-848(+)	_	_	_	_	_	_	_	_	_	_	None	_
comp7717_c0_seq2	161	120-605(+)	_	_	_	_	_	_	_	_	_	_	None	_
comp10238_c0_seq1	764	1-2292(-)	_	_	_	_	_	_	_	_	_	_	None	_
comp3180_c0_seq1	193	150-728(-)	gi|145499484|ref|XP_001435727.1|	hypothetical protein [Paramecium tetraurelia strain d4-2]	53%	GO:0006810	_	_	_	_	_	_	K07901	RAB8A, MEL
comp15319_c0_seq1	230	2-691(-)	gi|193627250|ref|XP_001952712.1|	PREDICTED: biotin--protein ligase-like [Acyrthosiphon pisum]	59%	_	_	_	_	_	_	_	K01942	HLCS
comp10558_c0_seq3	1142	201-3626(-)	gi|195119165|ref|XP_002004102.1|	GI19424 [Drosophila mojavensis]	73%	_	_	_	_	_	_	_	K11447	UTX, UTY
comp5486_c0_seq1	230	1-690(+)	_	_	_	_	_	_	_	_	_	_	None	_
comp14238_c0_seq2	617	1-1854(+)	gi|383847577|ref|XP_003699429.1|	PREDICTED: E3 ubiquitin-protein ligase HECTD1 [Megachile rotundata]	55%	GO:0005488	_	_	_	_	_	_	K12231	HECTD1
comp9270_c0_seq1	1146	127-3564(-)	gi|345493538|ref|XP_003427089.1|	PREDICTED: protein retinal degeneration B-like isoform 2 [Nasonia vitripennis]	79%	GO:0006810;GO:0046872;GO:0005622	_	_	_	_	_	_	None	_
comp1660_c0_seq1	351	98-1150(+)	gi|405971632|gb|EKC36458.1|	Golgi reassembly-stacking protein 2 [Crassostrea gigas]	83%	_	7739.JGI118294	hypothetical protein	77.83%	COG5233	_	_	None	_
comp1300_c0_seq3	280	60-899(-)	gi|291235171|ref|XP_002737522.1|	PREDICTED: Ccar1 protein-like [Saccoglossus kowalevskii]	49%	_	_	_	_	_	_	_	None	_
comp6330_c0_seq1	399	436-1632(+)	gi|198436362|ref|XP_002130771.1|	PREDICTED: similar to 24-dehydrocholesterol reductase [Ciona intestinalis]	80%	GO:0008762;GO:0043231;GO:0048513;GO:0009888;GO:0050660;GO:0055114;GO:0006040;GO:0019538;GO:0009987;GO:0016125	_	_	_	_	_	_	K09828	DHCR24
comp1084_c0_seq1	276	86-913(-)	gi|41349563|emb|CAF21863.1|	gelsolin [Suberites ficus]	69%	_	_	_	_	_	_	_	K05768	GSN
comp10086_c0_seq1	434	25-1329(+)	gi|390352637|ref|XP_785510.3|	PREDICTED: pinin-like [Strongylocentrotus purpuratus]	56%	_	_	_	_	_	_	_	K13114	PNN
comp4821_c0_seq1	473	8-1429(+)	gi|402902089|ref|XP_003913957.1|	PREDICTED: GDP-Man:Man(3)GlcNAc(2)-PP-Dol alpha-1,2-mannosyltransferase [Papio anubis]	60%	GO:0006464;GO:1901137	_	_	_	_	_	_	K03844	ALG11
comp7786_c0_seq2	118	1-354(-)	gi|405965429|gb|EKC30805.1|	RNA-binding motif, single-stranded-interacting protein 3 [Crassostrea gigas]	57%	_	_	_	_	_	_	_	None	_
comp17741_c0_seq1	177	1-531(-)	_	_	_	_	_	_	_	_	_	_	None	_
comp4726_c0_seq4	93	147-425(-)	_	_	_	_	_	_	_	_	_	_	None	_
comp12375_c0_seq1	168	3-509(+)	_	_	_	_	_	_	_	_	_	_	None	_
comp9603_c0_seq1	156	51-521(+)	_	_	_	_	_	_	_	_	_	_	None	_
comp5018_c0_seq11	121	44-406(-)	gi|5921922|sp|O70537.1|CP3AV_MESAU	RecName: Full=Cytochrome P450 3A31; AltName: Full=CYPIIIA31; AltName: Full=Cytochrome P450 CYP3A31 [Mesocricetus auratus]	64%	GO:0042493;GO:0070989;GO:0017144;GO:0005488;GO:0007568;GO:0046686;GO:0016705;GO:0007584;GO:0005789;GO:0050649;GO:0032451;GO:0051384	_	_	_	_	_	_	K07424	CYP3A
comp7195_c0_seq1	112	128-463(-)	_	_	_	_	_	_	_	_	_	_	None	_
comp10967_c0_seq1	716	2-2149(+)	gi|256088376|ref|XP_002580315.1|	DEAD box ATP-dependent RNA helicase [Schistosoma mansoni]	79%	GO:0000166;GO:0004386	7070.XP_975350	similar to CG10333-PA	84.50%	COG0513	KOG0333	_	K12858	DDX23, PRP28
comp4076_c0_seq1	493	2-1480(+)	gi|358333034|dbj|GAA51632.1|	microtubule-severing ATPase [Clonorchis sinensis]	80%	GO:0005524;GO:0017111	6182.Q5C399	SJCHGC04982 protein	83.83%	COG0464	_	_	K07767	E3.6.4.3
comp15957_c0_seq2	222	798-1463(-)	gi|66827745|ref|XP_647227.1|	hypothetical protein DDB_G0268502 [Dictyostelium discoideum AX4]	44%	_	_	_	_	_	_	_	None	_
comp11254_c0_seq2	237	8-718(-)	gi|326931753|ref|XP_003211989.1|	PREDICTED: receptor-type tyrosine-protein phosphatase T-like [Meleagris gallopavo]	51%	GO:0016020;GO:0007155;GO:0007165;GO:0005515;GO:0004721;GO:0006470;GO:0044464	_	_	_	_	_	_	K13297	PTPRT
comp7460_c0_seq3	180	1-540(-)	gi|1066810|gb|AAC42075.1|	acyl-coenzyme A: cholesterol acyltransferase [Mus musculus]	63%	GO:0016020;GO:0004772;GO:0008203;GO:0042967;GO:0006699	_	_	_	_	_	_	K00637	E2.3.1.26, SOAT
comp21984_c0_seq1	153	3-461(-)	gi|358253308|dbj|GAA52786.1|	coiled-coil domain-containing protein 162, partial [Clonorchis sinensis]	61%	_	_	_	_	_	_	_	None	_
comp11988_c0_seq1	152	3-461(+)	_	_	_	_	_	_	_	_	_	_	None	_
comp5821_c0_seq1	863	89-2677(+)	gi|324502088|gb|ADY40919.1|	ARF GTPase-activating protein GIT2 [Ascaris suum]	55%	_	_	_	_	_	_	_	K12487	GIT2
comp7996_c0_seq1	240	15-737(+)	_	_	_	_	_	_	_	_	_	_	None	_
comp7865_c0_seq2	79	159-398(+)	_	_	_	_	_	_	_	_	_	_	None	_
comp18956_c0_seq1	131	1-393(-)	_	_	_	_	_	_	_	_	_	_	None	_
comp15420_c0_seq1	139	3-419(+)	_	_	_	_	_	_	_	_	_	_	None	_
comp2312_c0_seq1	319	1-957(+)	gi|301606232|ref|XP_002932737.1|	PREDICTED: protein FAM8A1-like [Xenopus (Silurana) tropicalis]	67%	_	_	_	_	_	_	_	None	_
comp6265_c0_seq1	52	3-158(+)	_	_	_	_	_	_	_	_	_	_	None	_
comp16713_c0_seq1	132	1-396(+)	gi|256074469|ref|XP_002573547.1|	hypothetical protein [Schistosoma mansoni]	78%	_	_	_	_	_	_	_	None	_
comp7469_c0_seq1	318	116-1069(-)	gi|291226134|ref|XP_002733050.1|	PREDICTED: NIMA-related kinase 7-like [Saccoglossus kowalevskii]	85%	GO:0004674;GO:0005524;GO:0009069;GO:0006468	8364.ENSXETP00000025037	NIMA (Never in mitosis gene a)-related kinase 7	87.30%	COG0515	_	_	K08857	NEK
comp2321_c0_seq1	103	86-394(-)	_	_	_	_	_	_	_	_	_	_	None	_
comp1687_c0_seq1	216	47-694(-)	_	_	_	_	_	_	_	_	_	_	None	_
comp8161_c0_seq1	176	37-564(-)	gi|405959727|gb|EKC25731.1|	Anaphase-promoting complex subunit 10 [Crassostrea gigas]	79%	_	7425.XP_001601344	similar to anaphase promoting complex subunit 10	81.88%	COG5156	_	NOG285864	K03357	APC10, DOC1
comp4880_c0_seq1	140	2-421(+)	_	_	_	_	_	_	_	_	_	_	None	_
comp2620_c0_seq1	354	70-1131(-)	gi|148236545|ref|NP_001085534.1|	lipoyl synthase, mitochondrial [Xenopus laevis]	82%	GO:0032496;GO:0009107;GO:0016992;GO:0006954;GO:0006979;GO:0046872;GO:0051539;GO:0001843;GO:0005739;GO:0009249	8090.ENSORLP00000007052	lipoic acid synthetase	82.52%	COG0320	_	_	K03644	lipA
comp15482_c0_seq1	506	1-1518(-)	gi|330843925|ref|XP_003293892.1|	hypothetical protein DICPUDRAFT_158811 [Dictyostelium purpureum]	69%	GO:0016020;GO:0002063;GO:0046835;GO:0009306;GO:0048701;GO:0005667;GO:0005794;GO:0005509;GO:0008134;GO:0016772	_	_	_	_	_	_	K08239	GNPTAB
comp24307_c0_seq1	117	1-351(-)	_	_	_	_	_	_	_	_	_	_	None	_
comp21694_c0_seq1	175	43-567(-)	_	_	_	_	_	_	_	_	_	_	None	_
comp5214_c0_seq1	611	1-1833(+)	gi|71995565|ref|NP_001022928.1|	Protein REP-1, isoform a [Caenorhabditis elegans]	49%	_	_	_	_	_	_	_	None	_
comp9624_c0_seq3	140	3-422(-)	gi|326431442|gb|EGD77012.1|	CAMK/CAMKL protein kinase [Salpingoeca sp. ATCC 50818]	77%	GO:0004674;GO:0005524;GO:0009069;GO:0006468	_	_	_	_	_	_	K08282	E2.7.11.1
comp4709_c0_seq1	210	30-659(+)	gi|72046527|ref|XP_795064.1|	PREDICTED: isochorismatase domain-containing protein 2, mitochondrial-like [Strongylocentrotus purpuratus]	75%	GO:0016787	7739.JGI113855	hypothetical protein	78.24%	COG1335	KOG4044	_	None	_
comp4763_c0_seq2	341	73-1095(-)	gi|148234020|ref|NP_001088450.1|	mitofusin 1 [Xenopus laevis]	62%	GO:0008053;GO:0005515;GO:0005739	_	_	_	_	_	_	K06030	MFN
comp15457_c0_seq1	157	3-476(+)	gi|358335929|dbj|GAA37896.2|	phospholipase DDHD1 [Clonorchis sinensis]	67%	_	_	_	_	_	_	_	K13619	DDHD1
comp4328_c0_seq1	184	108-659(-)	gi|256087216|ref|XP_002579770.1|	ADP-ribosylation factor arf [Schistosoma mansoni]	85%	GO:0006886;GO:0005634;GO:0007264;GO:0006898;GO:0005525;GO:0005737;GO:0009792	6182.Q86E39	Clone ZZZ254 mRNA sequence	85.47%	COG1100	_	_	K07942	ARL1
comp6837_c0_seq4	664	42-2036(+)	_	_	_	_	_	_	_	_	_	_	None	_
comp2011_c0_seq1	144	31-462(+)	gi|126697370|gb|ABO26642.1|	histone H2A [Haliotis discus discus]	80%	GO:0005634;GO:0003677;GO:0046982;GO:0006334;GO:0000786	9258.ENSOANP00000000352	annotation not avaliable	81.82%	COG5262	KOG1756	_	K11251	H2A
comp15285_c0_seq2	257	1-771(-)	_	_	_	_	_	_	_	_	_	_	None	_
comp12392_c0_seq1	820	75-2534(-)	gi|321472736|gb|EFX83705.1|	hypothetical protein DAPPUDRAFT_315619 [Daphnia pulex]	72%	_	_	_	_	_	_	_	None	_
comp13441_c0_seq1	226	3-680(+)	gi|291222949|ref|XP_002731477.1|	PREDICTED: Upf1-like [Saccoglossus kowalevskii]	66%	_	_	_	_	_	_	_	None	_
comp4426_c0_seq4	97	2-292(+)	_	_	_	_	_	_	_	_	_	_	None	_
comp17368_c0_seq1	163	2-493(+)	_	_	_	_	_	_	_	_	_	_	None	_
comp1589_c0_seq2	171	83-595(+)	_	_	_	_	_	_	_	_	_	_	None	_
comp12272_c0_seq1	74	232-453(-)	gi|148298695|ref|NP_001091823.1|	poly A binding protein [Bombyx poly A binding protein [Bombyx mori]	78%	GO:0003723;GO:0000166	_	_	_	_	_	_	K13126	PABPC
comp933_c0_seq1	112	53-388(-)	_	_	_	_	_	_	_	_	_	_	None	_
comp16265_c0_seq1	490	3-1475(+)	gi|242011020|ref|XP_002426255.1|	protein MLP1, putative [Pediculus humanus corporis]	72%	GO:0016740;GO:0005488	_	_	_	_	_	_	K06101	ASH1L
comp2402_c0_seq4	317	427-1377(-)	_	_	_	_	_	_	_	_	_	_	None	_
comp6849_c0_seq1	280	71-913(+)	gi|301758292|ref|XP_002914983.1|	PREDICTED: mitochondrial carrier triple repeat protein 1-like [Ailuropoda melanoleuca]	58%	GO:0005739	_	_	_	_	_	_	None	_
comp14773_c0_seq2	145	1-435(-)	_	_	_	_	_	_	_	_	_	_	None	_
comp12282_c0_seq2	564	1-1692(+)	gi|391335944|ref|XP_003742345.1|	PREDICTED: superkiller viralicidic activity 2-like 2-like [Metaseiulus occidentalis]	81%	GO:0005524;GO:0008026;GO:0003676	_	_	_	_	_	_	K12598	MTR4, SKIV2L2
comp16324_c0_seq1	308	2-925(-)	_	_	_	_	_	_	_	_	_	_	None	_
comp11612_c0_seq1	100	1-300(+)	_	_	_	_	_	_	_	_	_	_	None	_
comp3690_c0_seq2	424	203-1474(-)	gi|60551330|gb|AAH91078.1|	smpdl3a protein [Xenopus (Silurana) tropicalis]	55%	_	_	_	_	_	_	_	K01128	E3.1.4.-
comp26470_c0_seq1	118	3-356(-)	gi|1030731|emb|CAA32198.1|	polyprotein [Drosophila melanogaster]	61%	_	_	_	_	_	_	_	None	_
comp16288_c0_seq1	257	3-773(+)	_	_	_	_	_	_	_	_	_	_	None	_
comp5029_c0_seq1	92	21-296(+)	_	_	_	_	_	_	_	_	_	_	None	_
comp3135_c0_seq1	239	189-905(-)	gi|256076312|ref|XP_002574457.1|	hypothetical protein [Schistosoma mansoni]	78%	_	_	_	_	_	_	_	None	_
comp2820_c0_seq1	110	2-331(+)	_	_	_	_	_	_	_	_	_	_	None	_
comp7316_c0_seq1	321	358-1320(-)	_	_	_	_	_	_	_	_	_	_	None	_
comp10333_c0_seq1	1633	2-4900(-)	gi|328702248|ref|XP_001944872.2|	PREDICTED: c-myc promoter-binding protein-like isoform 1 [Acyrthosiphon pisum]	50%	_	_	_	_	_	_	_	None	_
comp22416_c0_seq1	165	119-613(-)	gi|325296763|ref|NP_001191618.1|	inositol trisphosphate receptor [Aplysia californica]	84%	GO:0005220;GO:0070588;GO:0005783;GO:0044325;GO:0048016;GO:0016021	_	_	_	_	_	_	K02522	ITPRN
comp17728_c0_seq1	230	1-690(-)	_	_	_	_	_	_	_	_	_	_	None	_
comp27661_c0_seq1	154	2-466(+)	gi|256080598|ref|XP_002576566.1|	ubiquitin--protein ligase edd [Schistosoma mansoni]	61%	_	_	_	_	_	_	_	K10593	EDD1, UBR5
comp1988_c0_seq1	81	69-311(-)	_	_	_	_	_	_	_	_	_	_	None	_
comp11204_c0_seq2	126	24-404(+)	_	_	_	_	_	_	_	_	_	_	None	_
comp10048_c0_seq1	249	127-873(+)	gi|178056548|ref|NP_001116647.1|	ras-related protein Rab-28 [Sus RB28 [Sus scrofa]	69%	GO:0006184;GO:0019003;GO:0005525;GO:0003924	_	_	_	_	_	_	K07915	RAB28
comp18228_c0_seq1	132	2-397(+)	_	_	_	_	_	_	_	_	_	_	None	_
comp13664_c0_seq1	425	1-1275(-)	gi|357611008|gb|EHJ67266.1|	hypothetical protein KGM_09993 [Danaus plexippus]	52%	GO:0016740	_	_	_	_	_	_	K15429	TRM5, TRMT5
comp1238_c0_seq1	170	1-510(+)	_	_	_	_	_	_	_	_	_	_	None	_
comp9640_c0_seq1	541	2-1624(+)	_	_	_	_	_	_	_	_	_	_	None	_
comp2034_c0_seq1	305	43-957(-)	gi|386783763|gb|AFJ24776.1|	hypothetical protein [Schmidtea mediterranea]	60%	_	_	_	_	_	_	_	None	_
comp2373_c0_seq1	112	33-368(+)	_	_	_	_	_	_	_	_	_	_	None	_
comp14266_c0_seq2	443	2-1333(+)	gi|260817932|ref|XP_002603839.1|	hypothetical protein BRAFLDRAFT_101341 [Branchiostoma floridae]	49%	_	_	_	_	_	_	_	None	_
comp21681_c0_seq1	257	123-893(-)	gi|403182585|gb|EJY57493.1|	AAEL017480-PA, partial [Aedes aegypti]	52%	_	_	_	_	_	_	_	K15503	ANKRD44
comp2065_c0_seq4	203	139-747(-)	gi|115495023|ref|NP_001068967.1|	ras-related protein Rab-18 [Bos PREDICTED: ras-related protein Rab-18-like [Sus scrofa]	88%	GO:0001654;GO:0006184;GO:0005622;GO:0007420;GO:0003924;GO:0007264;GO:0006897;GO:0005525;GO:0005886;GO:0015031	8364.ENSXETP00000009896	RAB18, member RAS oncogene family	92.64%	COG1100	_	_	K07910	RAB18
comp17567_c0_seq1	154	58-519(+)	gi|358338248|dbj|GAA56586.1|	anosmin-1 [Clonorchis sinensis]	56%	_	_	_	_	_	_	_	None	_
comp11831_c0_seq1	135	1-405(-)	_	_	_	_	_	_	_	_	_	_	None	_
comp4105_c0_seq1	440	136-1455(+)	gi|405974630|gb|EKC39259.1|	Mannose-1-phosphate guanyltransferase alpha-A [Crassostrea gigas]	75%	GO:0016740	_	_	_	_	_	_	K00966	GMPP
comp14385_c0_seq1	232	1-696(+)	gi|390338935|ref|XP_786330.3|	PREDICTED: dual specificity tyrosine-phosphorylation-regulated kinase 1A isoform 2 [Strongylocentrotus purpuratus]	89%	GO:0004674;GO:0005524;GO:0009069;GO:0006468;GO:0001706	_	_	_	_	_	_	K08825	DYRK
comp4837_c0_seq1	934	65-2866(+)	gi|222136639|ref|NP_005947.3|	C-1-tetrahydrofolate synthase, cytoplasmic [Homo sapiens]	79%	GO:0008652;GO:0018130;GO:0004477;GO:0006547;GO:0009396;GO:0004486;GO:0005829;GO:0046487;GO:0005739;GO:0004329;GO:0046655	9598.ENSPTRP00000010916	PREDICTED: Pan troglodytes similar to C-1-tetrahydrofolate synthase, cytoplasmic (C1-THF syn [...]	76.04%	COG0190	_	_	K00288	MTHFD
comp13296_c0_seq1	595	1-1785(-)	gi|326427037|gb|EGD72607.1|	hypothetical protein PTSG_04342 [Salpingoeca sp. ATCC 50818]	44%	GO:0005216;GO:0006811	_	_	_	_	_	_	K05315	CACNA1N
comp24011_c0_seq1	175	3-527(-)	gi|339655366|gb|AEJ87267.1|	voltage operated calcium channel Cav1A [Dugesia japonica]	60%	_	_	_	_	_	_	_	None	_
comp1794_c0_seq1	135	11-415(-)	_	_	_	_	_	_	_	_	_	_	None	_
comp3226_c0_seq2	423	2-1270(+)	gi|347966858|ref|XP_321112.5|	AGAP001951-PA [Anopheles gambiae str. PEST]	84%	GO:0050660;GO:0006118;GO:0005739;GO:0003995;GO:0055114	45351.JGI179716	hypothetical protein	84.57%	COG1960	KOG0139	_	K00248	ACADS, bcd
comp24110_c0_seq1	277	2-832(-)	gi|260841027|ref|XP_002613810.1|	hypothetical protein BRAFLDRAFT_85351 [Branchiostoma floridae]	56%	_	_	_	_	_	_	_	K01855	PUS3, DEG1
comp6428_c0_seq1	108	3-326(+)	gi|256080820|ref|XP_002576674.1|	40S ribosomal protein S14 [Schistosoma mansoni]	88%	GO:0042254;GO:0009664;GO:0005730;GO:0001510;GO:0006412;GO:0003735;GO:0022627;GO:0005886;GO:0042545;GO:0009507	_	_	_	_	_	_	K02955	RP-S14e, RPS14
comp1496_c0_seq1	462	103-1488(-)	gi|241083902|ref|XP_002409077.1|	granulin, putative [Ixodes granulin, putative [Ixodes scapularis]	50%	_	_	_	_	_	_	_	None	_
comp22896_c0_seq1	199	1-597(-)	gi|91079903|ref|XP_968595.1|	PREDICTED: similar to otoferlin [Tribolium castaneum]	68%	_	_	_	_	_	_	_	None	_
comp1388_c0_seq1	180	32-571(-)	_	_	_	_	_	_	_	_	_	_	None	_
comp23098_c0_seq2	124	1-372(-)	gi|148717307|dbj|BAF63639.1|	calreticulin [Crassostrea gigas]	75%	GO:0005488	_	_	_	_	_	_	K08057	CALR
comp6298_c0_seq1	322	55-1020(+)	gi|256066511|ref|XP_002570545.1|	NAD dependent epimerase/dehydratase [Schistosoma mansoni]	80%	GO:0006013;GO:0006000;GO:0000166;GO:0042350;GO:0055114;GO:0050577;GO:0050662	6182.Q5DF47	Putative uncharacterized protein	79.30%	COG0451	KOG1431	_	K02377	E1.1.1.271, fcl
comp10990_c0_seq1	594	50-1831(+)	gi|146197845|dbj|BAF57634.1|	rnpc2 protein [Dugesia japonica]	77%	GO:0003676	_	_	_	_	_	_	K13091	RBM39, RNPC2
comp7728_c0_seq2	108	199-522(-)	_	_	_	_	_	_	_	_	_	_	None	_
comp19315_c0_seq1	159	1-480(+)	gi|373939305|gb|AEY79715.1|	trypsin-like serine protease [Dugesia japonica]	67%	GO:0008233	_	_	_	_	_	_	K09463	KLK13
comp5802_c0_seq1	698	3-2096(+)	gi|224551842|gb|ACN54319.1|	tudor domain containing 1 [Schmidtea polychroa]	55%	_	_	_	_	_	_	_	None	_
comp25637_c0_seq1	126	1-381(+)	_	_	_	_	_	_	_	_	_	_	None	_
comp10534_c0_seq1	293	2-880(-)	_	_	_	_	_	_	_	_	_	_	None	_
comp33299_c0_seq1	125	2-379(+)	gi|326665908|ref|XP_003198150.1|	PREDICTED: hypothetical protein LOC100535957 [Danio rerio]	72%	GO:1901363;GO:0097159;GO:0043170;GO:0017111;GO:0006139	_	_	_	_	_	_	None	_
comp20830_c0_seq1	141	2-424(-)	gi|291238362|ref|XP_002739098.1|	PREDICTED: calcium/calmodulin-dependent protein kinase I gamma-like [Saccoglossus kowalevskii]	58%	GO:0016772	_	_	_	_	_	_	K08813	STK33
comp8971_c0_seq1	168	40-543(-)	_	_	_	_	_	_	_	_	_	_	None	_
comp17908_c0_seq1	162	2-490(+)	gi|405977749|gb|EKC42183.1|	hypothetical protein CGI_10027977 [Crassostrea gigas]	69%	GO:0048786;GO:0048789;GO:0048790	_	_	_	_	_	_	None	_
comp5129_c0_seq3	306	1-921(+)	gi|256090156|ref|XP_002581078.1|	eukaryotic translation initiation factor 2c [Schistosoma mansoni]	61%	_	_	_	_	_	_	_	K11593	ELF2C
comp8657_c0_seq1	445	3-1337(-)	gi|14582292|gb|AAK69440.1|AF276887_1	UMP synthase [Arabidopsis pyrE-F [Arabidopsis thaliana]	64%	GO:0016036;GO:0046686;GO:0005829;GO:0004590;GO:0009220;GO:0006206;GO:0004588	59689.scaffold_502558.1	annotation not avaliable	78.31%	COG0461	_	_	K13421	UMPS
comp17231_c0_seq1	169	2-511(+)	_	_	_	_	_	_	_	_	_	_	None	_
comp13990_c0_seq1	216	2-652(+)	gi|327275798|ref|XP_003222659.1|	PREDICTED: coiled-coil domain-containing protein 103-like [Anolis carolinensis]	53%	GO:0001947;GO:0003341;GO:0035085;GO:0070286;GO:0003146;GO:0005737	_	_	_	_	_	_	None	_
comp11587_c0_seq2	667	19-2019(-)	gi|16923223|gb|AAL29940.1|	lectin 1 [Girardia tigrina]	63%	_	_	_	_	_	_	_	None	_
comp2943_c0_seq2	269	1-807(-)	gi|308490065|ref|XP_003107225.1|	hypothetical protein CRE_14684 [Caenorhabditis remanei]	56%	GO:0016772	_	_	_	_	_	_	K08282	E2.7.11.1
comp10982_c0_seq2	194	1-582(-)	_	_	_	_	_	_	_	_	_	_	None	_
comp2575_c0_seq2	524	91-1665(+)	gi|91077390|ref|XP_975277.1|	PREDICTED: similar to AGAP007544-PA [Tribolium castaneum]	60%	GO:0005515;GO:0044446;GO:0006259	_	_	_	_	_	_	K10751	CHAF1B
comp12785_c0_seq1	203	33-641(-)	_	_	_	_	_	_	_	_	_	_	None	_
comp5118_c0_seq1	402	23-1228(-)	_	_	_	_	_	_	_	_	_	_	None	_
comp23853_c0_seq1	120	2-361(-)	_	_	_	_	_	_	_	_	_	_	None	_
comp5930_c0_seq2	401	79-1281(+)	gi|405964769|gb|EKC30218.1|	Putative ATP-dependent RNA helicase DDX47 [Crassostrea gigas]	62%	GO:1901363;GO:0097159;GO:0016787	_	_	_	_	_	_	K14777	DDX47, RRP3
comp5952_c0_seq1	733	70-2268(-)	gi|251752830|dbj|BAH83665.1|	minichromosome maintenance 7 [Patiria pectinifera]	74%	GO:0000166;GO:0006260	_	_	_	_	_	_	K02210	MCM7, CDC47
comp4205_c0_seq1	319	46-1002(+)	gi|358337818|dbj|GAA56143.1|	protein phosphatase 1 regulatory subunit 7 [Clonorchis sinensis]	78%	_	9031.ENSGALP00000009351	protein phosphatase 1, regulatory (inhibitor) subunit 7	77.74%	COG4886	KOG0531	_	None	_
comp20993_c0_seq1	148	1-447(+)	_	_	_	_	_	_	_	_	_	_	None	_
comp1487_c0_seq2	381	57-1199(-)	gi|170045194|ref|XP_001850202.1|	52K active chromatin boundary protein [Culex quinquefasciatus]	58%	_	_	_	_	_	_	_	K12893	SFRS4_5_6
comp1494_c0_seq1	162	1-486(-)	gi|351705342|gb|EHB08261.1|	Macrophage scavenger receptor types I and II [Heterocephalus glaber]	61%	_	_	_	_	_	_	_	None	_
comp24482_c0_seq1	224	3-674(-)	gi|358335130|dbj|GAA29912.2|	spectrin beta, partial [Clonorchis sinensis]	80%	GO:0045298;GO:0051015;GO:0048790;GO:0035335;GO:0031594;GO:0007274;GO:0007009;GO:0007026;GO:0005516;GO:0016328;GO:0030506;GO:0045169;GO:0016199;GO:0045170;GO:0030721;GO:0030424;GO:0016327;GO:0042062;GO:0005200;GO:0004725;GO:0005546;GO:0008017;GO:0072499;GO:0008091;GO:0005811;GO:0045478;GO:0006570	_	_	_	_	_	_	K06115	SPTB
comp2586_c0_seq2	87	2-262(+)	_	_	_	_	_	_	_	_	_	_	None	_
comp7750_c0_seq2	708	130-2253(-)	gi|256070766|ref|XP_002571713.1|	aryl hydrocarbon receptor nuclear translocator homolog (darnt) [Schistosoma mansoni]	81%	GO:0046886;GO:0010575;GO:0046982;GO:0033235;GO:0003705;GO:0005737;GO:0017162;GO:0042789;GO:0009636;GO:0045821;GO:0001892;GO:0043619;GO:0005667;GO:0004874;GO:0043565;GO:0061418;GO:0001938;GO:0045941;GO:0030949;GO:0030522;GO:0003713;GO:0045944;GO:0045648	_	_	_	_	_	_	K09097	ARNT
comp2698_c0_seq1	449	105-1451(+)	gi|307176032|gb|EFN65791.1|	Splicing factor U2AF 50 kDa subunit [Camponotus floridanus]	73%	GO:0003676	8364.ENSXETP00000041471	U2 small nuclear ribonucleoprotein auxiliary factor (U2AF) 2	76.04%	_	KOG0120	_	K12837	U2AF2
comp5476_c0_seq1	552	19-1677(+)	gi|28628357|gb|AAO49173.1|AF345196_1	anion exchanger [Mus musculus]	60%	GO:0006820;GO:0016020;GO:0043231;GO:0044444;GO:0008509	_	_	_	_	_	_	K14708	SLC26A11
comp991_c0_seq1	409	3-1229(+)	gi|291234934|ref|XP_002737404.1|	PREDICTED: betaine-homocysteine methyltransferase-like [Saccoglossus kowalevskii]	82%	GO:0008898;GO:0006566;GO:0005737;GO:0006563;GO:0008270;GO:0006544;GO:0047150;GO:0009086	45351.JGI236455	hypothetical protein	80.40%	COG0646	KOG1579	_	K00544	BHMT
comp11833_c0_seq1	257	37-807(-)	gi|198424314|ref|XP_002131880.1|	PREDICTED: similar to predicted protein [Ciona intestinalis]	59%	_	_	_	_	_	_	_	None	_
comp2238_c0_seq6	792	1-2376(+)	gi|405963537|gb|EKC29101.1|	Solute carrier family 12 member 9 [Crassostrea gigas]	73%	GO:0016020;GO:0006810	_	_	_	_	_	_	K14429	SLC12A9, CCC6
comp3087_c0_seq1	998	40-3033(+)	gi|328788688|ref|XP_393587.4|	PREDICTED: THO complex subunit 2 [Apis mellifera]	62%	_	_	_	_	_	_	_	K12879	THOC2
comp25103_c0_seq1	166	1-501(+)	gi|358342311|dbj|GAA28429.2|	WD repeat-containing protein 52 [Clonorchis sinensis]	69%	_	_	_	_	_	_	_	None	_
comp9170_c0_seq2	225	55-729(-)	gi|256079919|ref|XP_002576231.1|	heat shock protein [Schistosoma putative heat shock protein [Schistosoma mansoni]	54%	_	_	_	_	_	_	_	None	_
comp5998_c0_seq3	685	3-2057(-)	gi|307195451|gb|EFN77337.1|	Protein shuttle craft [Harpegnathos saltator]	55%	_	_	_	_	_	_	_	K12236	NFX1
comp7764_c0_seq1	293	2-880(-)	gi|260791130|ref|XP_002590593.1|	hypothetical protein BRAFLDRAFT_123615 [Branchiostoma floridae]	77%	_	_	_	_	_	_	_	None	_
comp15793_c0_seq1	243	1-732(+)	_	_	_	_	_	_	_	_	_	_	None	_
comp20811_c0_seq1	146	61-498(-)	_	_	_	_	_	_	_	_	_	_	None	_
comp11030_c0_seq1	360	1-1083(+)	_	_	_	_	_	_	_	_	_	_	None	_
comp9726_c0_seq2	556	221-1888(-)	_	_	_	_	_	_	_	_	_	_	None	_
comp2236_c0_seq1	92	106-381(-)	_	_	_	_	_	_	_	_	_	_	None	_
comp10674_c0_seq1	277	2-832(-)	gi|312083723|ref|XP_003143981.1|	nucleolar GTP-binding protein 1 [Loa loa]	59%	_	_	_	_	_	_	_	K14850	RRP8
comp25502_c0_seq1	217	1-651(-)	gi|390353127|ref|XP_783635.3|	PREDICTED: ankyrin repeat and MYND domain-containing protein 1-like isoform 3 [Strongylocentrotus purpuratus]	62%	GO:0003824	_	_	_	_	_	_	None	_
comp18221_c0_seq1	213	1-639(-)	gi|241564326|ref|XP_002401880.1|	CAP-Gly domain-containing linker protein, putative [Ixodes scapularis]	50%	GO:0045298;GO:0035371;GO:0005813;GO:0044354;GO:0031116;GO:0005882;GO:0042803;GO:0000236;GO:0005829;GO:0051010;GO:0008270;GO:0000776;GO:0001578	_	_	_	_	_	_	K10421	CLIP1, RSN
comp10034_c0_seq2	156	1-471(+)	_	_	_	_	_	_	_	_	_	_	None	_
comp238_c0_seq2	95	91-375(-)	gi|331231030|ref|XP_003328179.1|	hypothetical protein PGTG_09473 [Puccinia graminis f. sp. tritici CRL 75-36-700-3]	63%	_	_	_	_	_	_	_	None	_
comp19831_c0_seq1	126	20-400(+)	_	_	_	_	_	_	_	_	_	_	None	_
comp10494_c0_seq3	97	3-293(+)	_	_	_	_	_	_	_	_	_	_	None	_
comp10548_c0_seq1	395	99-1283(+)	gi|390343190|ref|XP_783312.3|	PREDICTED: protein yippee-like 2-like [Strongylocentrotus purpuratus]	88%	_	_	_	_	_	_	_	None	_
comp17477_c0_seq1	200	3-602(-)	gi|256080183|ref|XP_002576362.1|	G/t mismatch-specific thymine DNA glycosylase [Schistosoma mansoni]	80%	GO:0016799;GO:0006281	7460.XP_392189	similar to Thd1 CG1981-PA	77.55%	COG3663	_	_	K03649	MUG, TDG
comp16622_c0_seq1	609	98-1927(+)	gi|189502738|ref|YP_001958455.1|	hypothetical protein Aasi_1435 [Candidatus Amoebophilus asiaticus 5a2]	53%	_	_	_	_	_	_	_	None	_
comp2415_c0_seq1	463	268-1656(-)	gi|256079957|ref|XP_002576250.1|	hypothetical protein [Schistosoma mansoni]	66%	_	_	_	_	_	_	_	None	_
comp3701_c0_seq1	522	59-1624(-)	gi|156402177|ref|XP_001639467.1|	predicted protein [Nematostella predicted protein [Nematostella vectensis]	72%	GO:0044260;GO:0044424;GO:0044238	_	_	_	_	_	_	K10599	PRPF19, PRP19
comp21785_c0_seq1	194	2-586(+)	gi|391328707|ref|XP_003738826.1|	PREDICTED: protein furry-like [Metaseiulus occidentalis]	66%	_	_	_	_	_	_	_	None	_
comp21860_c0_seq1	176	3-530(-)	gi|358331666|dbj|GAA50450.1|	potassium/sodium hyperpolarization-activated cyclic nucleotide-gated channel 4 [Clonorchis sinensis]	60%	_	_	_	_	_	_	_	None	_
comp3641_c0_seq1	140	3-422(+)	gi|317574759|ref|NP_001187801.1|	transcription elongation factor spt4 [Ictalurus punctatus]	81%	GO:0005840;GO:0032044;GO:0006448;GO:0046982;GO:0003746;GO:0034244;GO:0000122;GO:0032786;GO:0045944;GO:0008270	69293.ENSGACP00000026738	suppressor of Ty 4 homolog 1 (S. cerevisiae)	79.80%	COG5204	_	_	K15171	SUPT4H1, SPT4
comp27276_c0_seq1	169	3-509(-)	_	_	_	_	_	_	_	_	_	_	None	_
comp10239_c0_seq1	581	22-1764(+)	gi|405966045|gb|EKC31370.1|	Uncharacterized protein C19orf29 [Crassostrea gigas]	69%	_	7955.ENSDARP00000078145	hypothetical protein LOC100126813	76.51%	_	KOG2370	_	None	_
comp10361_c0_seq1	194	2-583(-)	gi|76156385|gb|AAX27595.2|	SJCHGC02648 protein [Schistosoma japonicum]	50%	_	_	_	_	_	_	_	K10837	PSTK
comp3649_c0_seq1	665	1-1995(+)	gi|328708070|ref|XP_003243591.1|	PREDICTED: phosphatidylinositol-binding clathrin assembly protein LAP-like isoform 3 [Acyrthosiphon pisum]	72%	GO:0005543	_	_	_	_	_	_	None	_
comp13045_c0_seq3	1026	33-3110(-)	gi|195377349|ref|XP_002047453.1|	GJ11926 [Drosophila virilis]	69%	_	_	_	_	_	_	_	None	_
comp2380_c0_seq1	197	3-593(-)	gi|9049272|dbj|BAA92339.2|	beta actin [Carassius auratus]	100%	GO:0005856;GO:0005524;GO:0005737	_	_	_	_	_	_	K05692	ACTB_G1
comp10934_c0_seq2	143	3-431(-)	_	_	_	_	_	_	_	_	_	_	None	_
comp17856_c0_seq1	245	2-739(+)	_	_	_	_	_	_	_	_	_	_	None	_
comp8814_c0_seq1	530	3-1592(-)	gi|226466690|emb|CAX69480.1|	Large neutral amino acids transporter small subunit 1 [Schistosoma japonicum]	74%	GO:0016020;GO:0006865	_	_	_	_	_	_	K13869	SLC7A11
comp10438_c0_seq2	928	235-3018(-)	gi|119372288|ref|NP_705761.2|	tensin-like C1 domain-containing phosphatase [Mus musculus]	60%	GO:0014850;GO:0032963;GO:0019725;GO:0001822;GO:0048871;GO:0005488;GO:0035264	_	_	_	_	_	_	None	_
comp28412_c0_seq1	269	3-809(+)	gi|157819777|ref|NP_001101200.1|	kinesin heavy chain isoform 5C [Rattus norvegicus]	67%	GO:0005874;GO:0008152;GO:0008045;GO:0034190;GO:0005737;GO:0043005;GO:0003777;GO:0007017;GO:0035253;GO:0005871	_	_	_	_	_	_	K10396	KIF5
comp2238_c0_seq4	837	1-2511(+)	gi|405963537|gb|EKC29101.1|	Solute carrier family 12 member 9 [Crassostrea gigas]	73%	_	_	_	_	_	_	_	K14429	SLC12A9, CCC6
comp21595_c0_seq1	263	2-790(-)	gi|348507167|ref|XP_003441128.1|	PREDICTED: DNA-directed RNA polymerase I subunit RPA2 isoform 1 [Oreochromis niloticus]	57%	GO:0044424	_	_	_	_	_	_	K03002	RPA2, POLR1B
comp13072_c0_seq1	215	2-646(-)	gi|358334670|dbj|GAA53123.1|	innexin unc-9 [Clonorchis sinensis]	62%	_	_	_	_	_	_	_	None	_
comp11370_c0_seq1	306	39-956(-)	_	_	_	_	_	_	_	_	_	_	None	_
comp9393_c0_seq1	333	39-1037(-)	gi|256080686|ref|XP_002576609.1|	tip60 [Schistosoma mansoni]	78%	GO:0005634;GO:0006355;GO:0016747	_	_	_	_	_	_	K11304	TIP60, KAT5, ESA1
comp12248_c0_seq2	697	70-2160(-)	gi|391335577|ref|XP_003742166.1|	PREDICTED: protein phosphatase 1D-like [Metaseiulus occidentalis]	54%	GO:0003824	_	_	_	_	_	_	K10147	PPM1D, WIP1
comp4061_c0_seq4	582	100-1845(-)	gi|256074311|ref|XP_002573469.1|	DEAD box ATP-dependent RNA helicase [Schistosoma mansoni]	75%	GO:0000166;GO:0004386	_	_	_	_	_	_	K12823	DDX5, DBP2
comp11860_c0_seq2	133	3-401(-)	_	_	_	_	_	_	_	_	_	_	None	_
comp10366_c0_seq1	140	3-422(-)	_	_	_	_	_	_	_	_	_	_	None	_
comp13860_c0_seq1	398	2-1195(+)	gi|395526162|ref|XP_003765237.1|	PREDICTED: centrosomal protein of 104 kDa [Sarcophilus harrisii]	54%	_	_	_	_	_	_	_	None	_
comp13133_c0_seq2	111	2-334(-)	gi|390340508|ref|XP_003725257.1|	PREDICTED: amine oxidase [flavin-containing]	55%	GO:0008152;GO:0031966;GO:0009987	_	_	_	_	_	_	K00274	MAO, aofH
comp19976_c0_seq1	111	1-333(-)	_	_	_	_	_	_	_	_	_	_	None	_
comp4626_c0_seq1	118	28-381(-)	gi|198418373|ref|XP_002128879.1|	PREDICTED: similar to Vesicle-associated membrane protein 1 (VAMP-1) (Synaptobrevin-1) isoform 4 [Ciona intestinalis]	65%	_	_	_	_	_	_	_	K08515	VAMP7
comp28114_c0_seq1	135	2-409(+)	_	_	_	_	_	_	_	_	_	_	None	_
comp12782_c0_seq2	148	1-444(-)	_	_	_	_	_	_	_	_	_	_	None	_
comp31957_c0_seq1	161	2-487(+)	_	_	_	_	_	_	_	_	_	_	None	_
comp9668_c0_seq2	460	15-1394(-)	_	_	_	_	_	_	_	_	_	_	None	_
comp7021_c0_seq1	764	1-2295(+)	gi|358337931|dbj|GAA56259.1|	anion exchange protein 2, partial [Clonorchis sinensis]	64%	GO:0006820;GO:0016020;GO:0008509	_	_	_	_	_	_	K06573	SLC4A1, AE1
comp93_c0_seq1	107	38-358(-)	gi|221111979|ref|XP_002161180.1|	PREDICTED: similar to predicted protein [Hydra magnipapillata]	94%	GO:0005840;GO:0042254;GO:0016787;GO:0006412;GO:0003735	6085.XP_002161180	similar to predicted protein	94.34%	COG1631	KOG3464	_	K02929	RP-L44e, RPL44
comp11351_c0_seq2	373	1-1119(-)	gi|118082811|ref|XP_416306.2|	PREDICTED: transcription factor RFX4 [Gallus gallus]	89%	GO:0005634;GO:0003677;GO:0030901;GO:0000785;GO:0021516;GO:0021696;GO:0030900;GO:0005515;GO:0045944;GO:0003682	_	_	_	_	_	_	K09174	RFX4
comp8476_c0_seq1	315	1-948(+)	_	_	_	_	_	_	_	_	_	_	None	_
comp32567_c0_seq1	87	3-263(-)	_	_	_	_	_	_	_	_	_	_	None	_
comp16331_c0_seq1	119	1-357(+)	_	_	_	_	_	_	_	_	_	_	None	_
comp19600_c0_seq1	291	2-877(+)	gi|340730333|gb|AEK64795.1|	Mlh1 [Schmidtea mediterranea]	84%	GO:0005524;GO:0007141;GO:0006298;GO:0032300;GO:0030983;GO:0044454;GO:0007283;GO:0000794;GO:0043060;GO:0051026	_	_	_	_	_	_	K08734	MLH1
comp15787_c0_seq1	283	2-850(+)	gi|256052200|ref|XP_002569664.1|	hypothetical protein [Schistosoma mansoni]	95%	GO:0005622;GO:0008270	_	_	_	_	_	_	None	_
comp22056_c0_seq1	322	3-968(-)	gi|256077702|ref|XP_002575140.1|	protein kinase [Schistosoma mansoni]	56%	GO:0016740;GO:0009987	_	_	_	_	_	_	K12323	ANPRA, NPR1
comp5489_c0_seq1	430	55-1344(-)	gi|349976601|dbj|GAA32013.1|	protein saal1 [Clonorchis sinensis]	54%	_	_	_	_	_	_	_	None	_
comp3859_c0_seq1	135	16-420(-)	gi|198423476|ref|XP_002122387.1|	PREDICTED: similar to zinc finger protein [Ciona intestinalis]	74%	GO:0046872	_	_	_	_	_	_	K04725	BIRC2S
comp14740_c0_seq1	69	2-208(+)	_	_	_	_	_	_	_	_	_	_	None	_
comp6980_c0_seq1	1183	85-3633(+)	gi|294884823|gb|ADF47424.1|	eukaryotic initiation factor-4G [Dugesia japonica]	98%	GO:0005840;GO:0016070;GO:0006446;GO:0003743;GO:0003677	_	_	_	_	_	_	K03260	EIF4G
comp2334_c0_seq1	257	79-849(-)	gi|24078495|gb|AAN45849.1|AF412335_1	amphiCASP-3/7 [Branchiostoma floridae]	52%	GO:0044424;GO:0044699;GO:0016787;GO:0050896;GO:0042981	_	_	_	_	_	_	K04397	CASP7
comp2875_c0_seq4	442	133-1458(-)	gi|260794236|ref|XP_002592115.1|	hypothetical protein BRAFLDRAFT_124059 [Branchiostoma floridae]	61%	_	_	_	_	_	_	_	None	_
comp10213_c0_seq10	134	40-441(+)	gi|256084016|ref|XP_002578230.1|	furin-1 (S08 family) [Schistosoma mansoni]	75%	GO:0008236	_	_	_	_	_	_	None	_
comp5463_c0_seq3	155	3-467(-)	_	_	_	_	_	_	_	_	_	_	None	_
comp12071_c0_seq1	1039	1-3117(+)	gi|383386063|gb|AFH08795.1|	Tor [Schmidtea mediterranea]	93%	GO:0045859;GO:0030425;GO:0050731;GO:0005783;GO:0031090;GO:0043025;GO:0070438;GO:0043610;GO:0001032;GO:0001031;GO:0031529;GO:0031929;GO:0016605;GO:0031998;GO:0005764;GO:0046777;GO:0045792;GO:0018107;GO:0032095;GO:0031931;GO:0007281;GO:0018105;GO:0010592;GO:0000082;GO:0046889;GO:0045945;GO:0071456;GO:0051534;GO:0051897;GO:0043200;GO:0043588;GO:0005524;GO:0045727;GO:0016049;GO:0010831;GO:0012505;GO:…	_	_	_	_	_	_	K07203	FRAP
comp413_c0_seq1	88	102-365(-)	_	_	_	_	_	_	_	_	_	_	None	_
comp5516_c0_seq2	148	119-562(-)	gi|358338868|dbj|GAA35808.2|	minichromosome maintenance protein 4 [Clonorchis sinensis]	86%	GO:0030174;GO:0003677;GO:0005524;GO:0000785;GO:0006268;GO:0004386;GO:0003682;GO:0042555;GO:0006200;GO:0016887	_	_	_	_	_	_	K02212	MCM4, CDC54
comp2924_c0_seq1	309	114-1040(-)	_	_	_	_	_	_	_	_	_	_	None	_
comp11315_c0_seq1	137	84-497(+)	_	_	_	_	_	_	_	_	_	_	None	_
comp9844_c0_seq1	619	2-1858(-)	gi|383414857|gb|AFH30642.1|	poly [ADP-ribose]	70%	GO:0005654;GO:0005730;GO:0006281	_	_	_	_	_	_	K10798	PARP
comp3778_c0_seq2	213	108-746(-)	gi|390349147|ref|XP_782975.2|	PREDICTED: N-alpha-acetyltransferase 40-like [Strongylocentrotus purpuratus]	63%	_	_	_	_	_	_	_	None	_
comp27074_c0_seq1	128	3-389(+)	_	_	_	_	_	_	_	_	_	_	None	_
comp12311_c0_seq2	163	58-546(-)	_	_	_	_	_	_	_	_	_	_	None	_
comp15666_c0_seq1	264	27-818(-)	_	_	_	_	_	_	_	_	_	_	None	_
comp12383_c0_seq1	610	3-1832(+)	_	_	_	_	_	_	_	_	_	_	None	_
comp21445_c0_seq1	155	61-528(+)	_	_	_	_	_	_	_	_	_	_	None	_
comp10989_c0_seq1	519	16-1575(+)	gi|146197830|dbj|BAF57628.1|	DEAD/H box protein [Dugesia japonica]	99%	GO:0005524;GO:0008026;GO:0003676	_	_	_	_	_	_	K14810	DDX56, DBP9
comp4040_c0_seq1	194	165-746(-)	gi|332373516|gb|AEE61899.1|	unknown [Dendroctonus ponderosae]	70%	_	_	_	_	_	_	_	None	_
comp18350_c0_seq2	114	29-370(-)	_	_	_	_	_	_	_	_	_	_	None	_
comp14970_c0_seq1	188	2-565(+)	_	_	_	_	_	_	_	_	_	_	None	_
comp18002_c0_seq1	139	272-688(+)	_	_	_	_	_	_	_	_	_	_	None	_
comp16068_c0_seq1	304	2-916(+)	gi|256083123|ref|XP_002577799.1|	ATP-dependent RNA Helicase [Schistosoma mansoni]	78%	GO:0000166;GO:0004386;GO:0003676	6085.XP_002154807	similar to ATP-dependent RNA helicase DHX8	80.22%	COG1185	_	_	K12818	DHX8, PRP22
comp19565_c0_seq2	516	1-1551(+)	_	_	_	_	_	_	_	_	_	_	None	_
comp10718_c0_seq2	293	2-883(+)	gi|358331788|dbj|GAA50549.1|	phosphatidylinositol 4-kinase [Clonorchis sinensis]	80%	GO:0030867;GO:0005524;GO:0005741;GO:0048015;GO:0060872;GO:0046854;GO:0004430	_	_	_	_	_	_	K00888	PI4K
comp19660_c0_seq1	144	1-435(+)	_	_	_	_	_	_	_	_	_	_	None	_
comp14572_c0_seq1	653	2-1963(+)	gi|405957220|gb|EKC23448.1|	Tetratricopeptide repeat protein 16 [Crassostrea gigas]	70%	_	_	_	_	_	_	_	None	_
comp12456_c0_seq1	209	2-628(-)	gi|47210718|emb|CAF92945.1|	unnamed protein product [Tetraodon nigroviridis]	69%	GO:0048523;GO:0051179	_	_	_	_	_	_	K05011	CLCN2
comp6050_c0_seq2	412	2-1237(-)	_	_	_	_	_	_	_	_	_	_	None	_
comp32087_c0_seq1	100	77-376(-)	_	_	_	_	_	_	_	_	_	_	None	_
comp18083_c0_seq1	160	1-480(-)	_	_	_	_	_	_	_	_	_	_	None	_
comp14011_c0_seq1	431	2-1294(-)	gi|365733579|ref|NP_001242957.1|	WD repeat containing, antisense to TP53 [Danio rerio]	61%	GO:0044424	_	_	_	_	_	_	None	_
comp1081_c0_seq1	152	75-530(-)	gi|114797044|gb|ABI79459.1|	LPS-induced TNF-alpha factor [Chlamys farreri]	43%	_	_	_	_	_	_	_	None	_
comp7260_c0_seq2	847	1-2541(-)	gi|157123400|ref|XP_001660154.1|	leucine rich repeat containing protein [Aedes aegypti]	52%	_	_	_	_	_	_	_	None	_
comp26527_c0_seq1	72	3-218(-)	gi|332031236|gb|EGI70781.1|	Mariner Mos1 transposase [Acromyrmex echinatior]	84%	GO:0008168;GO:0032259	_	_	_	_	_	_	None	_
comp2228_c0_seq2	322	130-1095(+)	_	_	_	_	_	_	_	_	_	_	None	_
comp18521_c0_seq1	383	1-1149(-)	gi|256078496|ref|XP_002575531.1|	chromodomain helicase DNA binding protein [Schistosoma mansoni]	59%	_	_	_	_	_	_	_	K11367	CHD1
comp15530_c0_seq1	305	2-916(-)	gi|256080238|ref|XP_002576389.1|	hypothetical protein [Schistosoma mansoni]	75%	_	_	_	_	_	_	_	None	_
comp9151_c0_seq1	484	246-1697(+)	gi|86355155|dbj|BAE78812.1|	innexin3 [Dugesia japonica]	100%	GO:0005921	_	_	_	_	_	_	None	_
comp15813_c0_seq1	149	2-448(-)	gi|340370963|ref|XP_003384015.1|	PREDICTED: dual specificity tyrosine-phosphorylation-regulated kinase 2-like [Amphimedon queenslandica]	69%	GO:0016301	_	_	_	_	_	_	K08825	DYRK
comp8663_c0_seq1	523	1-1569(+)	gi|146197782|dbj|BAF57610.1|	SF1 protein [Dugesia japonica]	99%	GO:0003723	_	_	_	_	_	_	K13095	SF1
comp8206_c0_seq2	60	50-229(-)	_	_	_	_	_	_	_	_	_	_	None	_
comp818_c0_seq7	558	3-1676(-)	_	_	_	_	_	_	_	_	_	_	None	_
comp23246_c0_seq1	197	2-595(+)	gi|358255563|dbj|GAA57253.1|	centrosomal protein of 120 kDa [Clonorchis sinensis]	54%	GO:0007399;GO:0005813;GO:0007017	_	_	_	_	_	_	None	_
comp1563_c0_seq1	148	60-503(+)	gi|326500016|dbj|BAJ90843.1|	predicted protein [Hordeum vulgare subsp. vulgare]	81%	GO:0005524;GO:0006511;GO:0031398;GO:0004842;GO:0000209	_	_	_	_	_	_	K06689	UBE2D_E, UBC4, UBC5
comp3232_c0_seq1	862	199-2784(-)	gi|256079484|ref|XP_002576017.1|	o-linked n-acetylglucosamine transferase ogt [Schistosoma mansoni]	84%	GO:0008375;GO:0006486;GO:0035220	7227.FBpp0085422	O-glycosyltransferase	83.40%	COG3914	_	_	K09667	OGT
comp23826_c0_seq1	196	70-660(+)	_	_	_	_	_	_	_	_	_	_	None	_
comp14828_c0_seq1	71	2-214(+)	gi|256071690|ref|XP_002572172.1|	hypothetical protein [Schistosoma mansoni]	67%	_	_	_	_	_	_	_	None	_
comp3287_c0_seq1	161	2-484(+)	gi|66809485|ref|XP_638465.1|	phosphatidylinositol glycan, class F [Dictyostelium discoideum AX4]	70%	GO:0006464;GO:0044425;GO:0016772	_	_	_	_	_	_	K05287	PIGF
comp10191_c0_seq2	825	240-2714(-)	gi|405964149|gb|EKC29666.1|	Putative nuclear hormone receptor HR3 [Crassostrea gigas]	66%	GO:0005634;GO:0040034;GO:0007165;GO:0004879;GO:0000122;GO:0016319;GO:0007552;GO:0005515;GO:0000977;GO:0045944	_	_	_	_	_	_	K14033	NR1F4
comp6891_c0_seq6	157	2-472(-)	_	_	_	_	_	_	_	_	_	_	None	_
comp327_c0_seq1	104	44-355(-)	_	_	_	_	_	_	_	_	_	_	None	_
comp18725_c0_seq1	163	100-588(-)	_	_	_	_	_	_	_	_	_	_	None	_
comp1014_c0_seq1	1316	123-4070(-)	gi|358333154|dbj|GAA34952.2|	collagen type I/II/III/V/XI alpha [Clonorchis sinensis]	58%	_	_	_	_	_	_	_	K06236	COL1AS
comp4489_c0_seq1	382	23-1168(-)	gi|326431935|gb|EGD77505.1|	hypothetical protein PTSG_08603 [Salpingoeca sp. ATCC 50818]	58%	GO:0006810;GO:0009987	_	_	_	_	_	_	None	_
comp6633_c0_seq1	294	59-940(-)	gi|405960495|gb|EKC26416.1|	Exosome complex exonuclease RRP4 [Crassostrea gigas]	59%	GO:0005652;GO:0010468;GO:0000176;GO:0005737	_	_	_	_	_	_	K03679	RRP4, EXOSC2
comp19140_c0_seq1	156	3-470(-)	_	_	_	_	_	_	_	_	_	_	None	_
comp19958_c0_seq1	455	1-1368(+)	_	_	_	_	_	_	_	_	_	_	None	_
comp18542_c0_seq1	311	1-933(-)	_	_	_	_	_	_	_	_	_	_	None	_
comp9979_c0_seq1	393	49-1227(-)	gi|405977295|gb|EKC41754.1|	IQ domain-containing protein G [Crassostrea gigas]	66%	_	_	_	_	_	_	_	None	_
comp22345_c0_seq1	121	1-363(-)	_	_	_	_	_	_	_	_	_	_	None	_
comp21483_c0_seq1	203	2-613(+)	_	_	_	_	_	_	_	_	_	_	None	_
comp15809_c0_seq2	140	36-458(+)	_	_	_	_	_	_	_	_	_	_	None	_
comp4638_c0_seq1	278	30-863(-)	gi|56755801|gb|AAW26079.1|	SJCHGC05377 protein [Schistosoma japonicum]	61%	_	_	_	_	_	_	_	None	_
comp13430_c0_seq1	615	8-1852(-)	gi|405968666|gb|EKC33715.1|	IQ calmodulin-binding motif-containing protein 1 [Crassostrea gigas]	52%	_	_	_	_	_	_	_	None	_
comp18458_c0_seq1	412	16-1251(-)	gi|291240911|ref|XP_002740358.1|	PREDICTED: hypothetical protein [Saccoglossus kowalevskii]	66%	_	_	_	_	_	_	_	None	_
comp9405_c0_seq1	657	45-2015(-)	gi|256084683|ref|XP_002578556.1|	cleavage and polyadenylation specificity factor [Schistosoma mansoni]	82%	GO:0016787;GO:0016180;GO:0032039	9031.ENSGALP00000002583	Integrator complex subunit 11 (Int11)(EC 3.1.27.-)(Cleavage and polyadenylation-specific fac [...]	85.10%	COG1236	_	_	K13148	CPSF3L, INTS11
comp12000_c0_seq1	95	1-285(-)	gi|1174425|sp|P42687.1|SPK1_DUGTI	RecName: Full=Tyrosine-protein kinase SPK-1 spk-1 protein [Girardia tigrina]	75%	GO:0004713;GO:0016310;GO:0000166	_	_	_	_	_	_	None	_
comp20736_c0_seq1	168	1-507(+)	_	_	_	_	_	_	_	_	_	_	None	_
comp7416_c0_seq1	361	137-1219(-)	gi|391338552|ref|XP_003743622.1|	PREDICTED: casein kinase I isoform gamma-3-like [Metaseiulus occidentalis]	82%	GO:0004674;GO:0005524;GO:0009069;GO:0006468	_	_	_	_	_	_	K08958	CSNK1G
comp24970_c0_seq1	208	1-624(-)	gi|170591188|ref|XP_001900352.1|	Kinesin motor domain containing protein [Brugia malayi]	57%	_	_	_	_	_	_	_	K10396	KIF5
comp18018_c0_seq1	129	2-388(-)	_	_	_	_	_	_	_	_	_	_	None	_
comp5654_c0_seq5	94	1-282(+)	gi|164662631|ref|XP_001732437.1|	hypothetical protein MGL_0212 [Malassezia globosa CBS 7966]	55%	GO:0009987;GO:0016772	_	_	_	_	_	_	K06631	PLK1
comp3789_c0_seq2	155	59-523(+)	_	_	_	_	_	_	_	_	_	_	None	_
comp8572_c0_seq1	212	2-640(+)	gi|85096222|ref|XP_960219.1|	TATA-box binding protein [Neurospora crassa OR74A]	68%	_	_	_	_	_	_	_	K03120	TBP, tbp
comp30291_c0_seq1	173	1-519(-)	_	_	_	_	_	_	_	_	_	_	None	_
comp16951_c0_seq1	199	3-599(-)	gi|260815531|ref|XP_002602526.1|	hypothetical protein BRAFLDRAFT_93831 [Branchiostoma floridae]	63%	_	_	_	_	_	_	_	None	_
comp1568_c0_seq1	420	75-1334(-)	gi|357624231|gb|EHJ75089.1|	molting fluid carboxypeptidase A [Danaus plexippus]	58%	GO:0008233	_	_	_	_	_	_	K01298	CPA2
comp5933_c0_seq2	146	1-438(+)	gi|195999980|ref|XP_002109858.1|	hypothetical protein TRIADDRAFT_20912 [Trichoplax adhaerens]	81%	GO:0008612	_	_	_	_	_	_	K00809	E2.5.1.46, dys1
comp9251_c0_seq1	200	2-601(+)	_	_	_	_	_	_	_	_	_	_	None	_
comp4833_c0_seq1	2006	200-6217(-)	gi|405971092|gb|EKC35947.1|	Rootletin [Crassostrea gigas]	67%	_	_	_	_	_	_	_	None	_
comp11587_c0_seq3	281	1-843(-)	gi|16923223|gb|AAL29940.1|	lectin 1 [Girardia tigrina]	57%	_	_	_	_	_	_	_	None	_
comp14231_c0_seq1	155	2-469(+)	_	_	_	_	_	_	_	_	_	_	None	_
comp14127_c0_seq1	126	1-378(-)	_	_	_	_	_	_	_	_	_	_	None	_
comp12435_c0_seq2	916	1-2748(+)	gi|294884799|gb|ADF47414.1|	up-frameshift-2 nonsense mediated mRNA decay factor, partial [Dugesia japonica]	99%	GO:0016070;GO:0003677;GO:0003723;GO:0009790	_	_	_	_	_	_	K14327	UPF2, RENT2
comp1129_c0_seq1	137	59-469(-)	gi|256086393|ref|XP_002579384.1|	NADH-ubiquinone oxidoreductase [Schistosoma mansoni]	72%	GO:0003954;GO:0006118	_	_	_	_	_	_	K11352	NDUFA12
comp2629_c0_seq1	568	122-1825(+)	gi|340369615|ref|XP_003383343.1|	PREDICTED: hypothetical protein LOC100636647 [Amphimedon queenslandica]	56%	_	_	_	_	_	_	_	None	_
comp13480_c0_seq1	696	95-2182(+)	gi|50291817|ref|XP_448341.1|	hypothetical protein [Candida glabrata CBS 138]	51%	GO:0016772	_	_	_	_	_	_	K04409	PAK1
comp9569_c0_seq1	425	1-1275(+)	gi|387014544|gb|AFJ49391.1|	X-prolyl aminopeptidase [Crotalus adamanteus]	54%	_	_	_	_	_	_	_	K01262	pepP
comp12436_c0_seq4	148	195-641(+)	_	_	_	_	_	_	_	_	_	_	None	_
comp5987_c0_seq6	241	1-723(+)	gi|224057674|ref|XP_002188487.1|	PREDICTED: adenylate kinase 5 [Taeniopygia guttata]	47%	_	_	_	_	_	_	_	K00939	E2.7.4.3, adk
comp11260_c0_seq1	469	3-1412(+)	gi|256081348|ref|XP_002576933.1|	anaphase-promoting complex subunit [Schistosoma mansoni]	64%	_	_	_	_	_	_	_	K03349	APC2
comp20395_c0_seq1	95	86-370(-)	_	_	_	_	_	_	_	_	_	_	None	_
comp13967_c0_seq1	371	88-1200(-)	gi|325197138|ref|NP_001191420.1|	catalytic subunit of protein kinase A [Aplysia californica]	72%	GO:0008359;GO:0007615;GO:0045879;GO:0050804;GO:0005515;GO:0000166;GO:0005886;GO:0007448;GO:0008103;GO:0048149;GO:0007228;GO:0009069;GO:0006468;GO:0007612;GO:0045187;GO:0019933;GO:0007317;GO:0007476;GO:0004674	_	_	_	_	_	_	K04345	PKA
comp12068_c0_seq3	173	3-521(-)	_	_	_	_	_	_	_	_	_	_	None	_
comp5921_c0_seq1	350	89-1138(+)	_	_	_	_	_	_	_	_	_	_	None	_
comp22448_c0_seq1	183	39-590(+)	gi|256081680|ref|XP_002577096.1|	G-protein coupled receptor fragment [Schistosoma mansoni]	69%	GO:0008188;GO:0007268;GO:0007187	_	_	_	_	_	_	K04225	TAKR
comp587_c0_seq1	122	51-416(+)	gi|47522722|ref|NP_999111.1|	four and a half LIM domains protein 3 [Sus scrofa]	57%	GO:0043232;GO:0044422;GO:0005488	_	_	_	_	_	_	None	_
comp16469_c0_seq1	339	3-1019(-)	_	_	_	_	_	_	_	_	_	_	None	_
comp19330_c0_seq1	130	3-392(-)	_	_	_	_	_	_	_	_	_	_	None	_
comp4532_c0_seq1	948	151-2994(+)	gi|358337068|dbj|GAA55481.1|	ligand of Numb protein X 2 [Clonorchis sinensis]	68%	GO:0046872	_	_	_	_	_	_	K10692	LNX1_2
comp3900_c0_seq1	322	1-966(+)	gi|56758362|gb|AAW27321.1|	SJCHGC06253 protein [Schistosoma putative 39S ribosomal protein L19, mitochondrial precursor [Schistosoma japonicum]	63%	GO:0042254;GO:0005762;GO:0006412;GO:0003735	_	_	_	_	_	_	None	_
comp23047_c0_seq1	121	3-368(+)	_	_	_	_	_	_	_	_	_	_	None	_
comp865_c0_seq1	61	122-304(+)	_	_	_	_	_	_	_	_	_	_	None	_
comp2211_c0_seq1	1826	211-5688(-)	gi|358341200|dbj|GAA33255.2|	kyphoscoliosis peptidase [Clonorchis sinensis]	77%	_	6182.Q5C3X5	SJCHGC03769 protein	90.48%	COG5279	KOG4575	_	None	_
comp19161_c0_seq1	159	3-479(-)	gi|196016755|ref|XP_002118228.1|	hypothetical protein TRIADDRAFT_33811 [Trichoplax adhaerens]	52%	_	_	_	_	_	_	_	None	_
comp7263_c0_seq1	177	1-531(+)	gi|390336385|ref|XP_003724338.1|	PREDICTED: lengsin-like [Strongylocentrotus purpuratus]	63%	GO:0003824;GO:0044710	_	_	_	_	_	_	K01915	glnA
comp23301_c0_seq1	133	1-402(+)	_	_	_	_	_	_	_	_	_	_	None	_
comp17727_c0_seq1	244	3-734(-)	_	_	_	_	_	_	_	_	_	_	None	_
comp5216_c0_seq3	435	52-1356(+)	gi|226467916|emb|CAX76185.1|	SSXT domain-containing protein [Schistosoma japonicum]	58%	_	_	_	_	_	_	_	K15623	SS18, SSXT, SYT
comp8776_c0_seq1	95	1-285(-)	gi|289741125|gb|ADD19310.1|	serine/threonine specific protein phosphatase PP1 [Glossina morsitans morsitans]	86%	GO:0005741;GO:0004722;GO:0030496;GO:0019901;GO:0005977;GO:0072357;GO:0005730;GO:0005829;GO:0006470;GO:0070688;GO:0043197;GO:0000777;GO:0030182;GO:0001525;GO:0046822;GO:0016607;GO:0046872;GO:0032154;GO:0051301;GO:0007049	_	_	_	_	_	_	K06269	PPP1C
comp19460_c0_seq1	334	3-1004(-)	_	_	_	_	_	_	_	_	_	_	None	_
comp916_c0_seq3	202	74-679(-)	gi|146197835|dbj|BAF57630.1|	TLS-associated protein [Dugesia japonica]	100%	GO:0006396;GO:0000166;GO:0003676	_	_	_	_	_	_	K12900	FUSIP1
comp17872_c0_seq1	198	1-594(-)	gi|358334413|dbj|GAA52856.1|	calmodulin [Clonorchis sinensis]	66%	GO:0005488	_	_	_	_	_	_	None	_
comp24352_c0_seq1	166	1-501(+)	_	_	_	_	_	_	_	_	_	_	None	_
comp12174_c0_seq2	926	25-2802(-)	gi|405965706|gb|EKC31065.1|	Macrophage mannose receptor 1 [Crassostrea gigas]	73%	_	_	_	_	_	_	_	None	_
comp22070_c0_seq1	121	3-365(-)	_	_	_	_	_	_	_	_	_	_	None	_
comp20039_c0_seq1	117	1-351(-)	_	_	_	_	_	_	_	_	_	_	None	_
comp198_c0_seq2	279	28-864(+)	gi|225707076|gb|ACO09384.1|	Tetraspanin-1 [Osmerus mordax]	50%	_	_	_	_	_	_	_	None	_
comp4491_c0_seq1	609	33-1859(+)	gi|242021104|ref|XP_002430986.1|	zinc finger protein DHHC domain containing protein, putative [Pediculus humanus corporis]	60%	_	_	_	_	_	_	_	None	_
comp14688_c0_seq1	199	2-601(+)	_	_	_	_	_	_	_	_	_	_	None	_
comp11441_c0_seq5	95	196-480(+)	gi|158297134|ref|XP_001689033.1|	AGAP008046-PA [Anopheles gambiae str. PEST]	81%	_	_	_	_	_	_	_	None	_
comp15013_c0_seq1	79	2-238(-)	_	_	_	_	_	_	_	_	_	_	None	_
comp19255_c0_seq1	128	1-384(+)	gi|31242249|ref|XP_321555.1|	AGAP001558-PA [Anopheles gambiae str. PEST]	55%	_	_	_	_	_	_	_	K04280	GNRHR
comp20365_c0_seq1	278	3-839(+)	gi|344239377|gb|EGV95480.1|	Neurogenic locus notch-like protein 3 [Cricetulus griseus]	49%	_	_	_	_	_	_	_	K06838	SLIT1
comp6765_c0_seq2	243	36-764(-)	gi|403238786|gb|AFR31803.1|	H5p, partial [Mytilus edulis]	56%	_	_	_	_	_	_	_	None	_
comp9213_c0_seq1	439	95-1411(-)	gi|84370264|ref|NP_663523.2|	cytochrome P450, family 2, subfamily j, polypeptide 13 [Mus musculus]	54%	GO:0016491	_	_	_	_	_	_	K07418	CYP2J
comp5122_c0_seq1	88	524-787(-)	_	_	_	_	_	_	_	_	_	_	None	_
comp22320_c0_seq1	127	48-428(-)	_	_	_	_	_	_	_	_	_	_	None	_
comp6918_c0_seq5	918	187-2940(-)	gi|358252998|dbj|GAA51253.1|	protein PIEZO2 [Clonorchis sinensis]	75%	_	_	_	_	_	_	_	None	_
comp15590_c0_seq1	235	94-798(-)	gi|405967893|gb|EKC33012.1|	Separin [Crassostrea gigas]	55%	GO:0000279	_	_	_	_	_	_	K02365	ESP1
comp10831_c0_seq2	463	151-1539(-)	gi|260829867|ref|XP_002609883.1|	casein kinase 1 protein, gamma [Branchiostoma floridae]	88%	GO:0004674;GO:0005524;GO:0009069;GO:0006468	_	_	_	_	_	_	K08958	CSNK1G
comp7520_c0_seq2	700	55-2154(+)	gi|226481629|emb|CAX73712.1|	Pre-mRNA 3'-end-processing factor FIP1 [Schistosoma japonicum]	66%	_	10090.ENSMUSP00000113611	FIP1 like 1 (S. cerevisiae) Gene; Component of the cleavage and polyadenylation specificity [...]	75.86%	COG5213	_	_	K14405	FIP1L1, FIP1
comp11213_c0_seq2	906	3-2720(-)	gi|294884845|gb|ADF47433.1|	tudor domain-1 [Dugesia japonica]	49%	_	_	_	_	_	_	_	None	_
comp18544_c0_seq1	83	68-316(+)	_	_	_	_	_	_	_	_	_	_	None	_
comp13611_c0_seq1	225	1-675(-)	_	_	_	_	_	_	_	_	_	_	None	_
comp13814_c0_seq1	379	1-1137(-)	gi|403364031|gb|EJY81766.1|	hypothetical protein OXYTRI_20716 [Oxytricha trifallax]	54%	GO:0005654;GO:0071164;GO:0071167;GO:0044281;GO:0044255;GO:0030532;GO:0005829;GO:0036261;GO:0034660;GO:0000387	_	_	_	_	_	_	K14292	TGS1
comp6495_c0_seq2	107	3-323(-)	_	_	_	_	_	_	_	_	_	_	None	_
comp2515_c0_seq1	341	92-1114(-)	gi|260820768|ref|XP_002605706.1|	hypothetical protein BRAFLDRAFT_279978 [Branchiostoma floridae]	68%	_	_	_	_	_	_	_	None	_
comp30415_c0_seq1	167	2-505(+)	gi|329664440|ref|NP_001193160.1|	protocadherin-20 [Bos taurus]	50%	_	_	_	_	_	_	_	None	_
comp6175_c0_seq1	405	181-1395(-)	gi|405962637|gb|EKC28294.1|	Cystinosin [Crassostrea gigas]	67%	_	_	_	_	_	_	_	K12386	CTNS
comp14816_c0_seq1	774	51-2372(-)	gi|256071896|ref|XP_002572274.1|	ankyrin repeat domain protein [Schistosoma mansoni]	60%	_	_	_	_	_	_	_	None	_
comp22247_c0_seq1	224	1-675(+)	_	_	_	_	_	_	_	_	_	_	None	_
comp12978_c0_seq1	132	2-400(+)	_	_	_	_	_	_	_	_	_	_	None	_
comp13969_c0_seq1	123	77-445(-)	gi|109088828|ref|XP_001098135.1|	PREDICTED: NEDD8 isoform 1 [Macaca mulatta]	65%	_	_	_	_	_	_	_	K12158	NEDD8
comp7842_c0_seq3	159	2-478(+)	_	_	_	_	_	_	_	_	_	_	None	_
comp23485_c0_seq1	121	1-366(+)	_	_	_	_	_	_	_	_	_	_	None	_
comp16328_c0_seq1	349	2-1048(-)	gi|405964352|gb|EKC29849.1|	Echinoderm microtubule-associated protein-like 6 [Crassostrea gigas]	72%	_	_	_	_	_	_	_	None	_
comp19067_c0_seq1	57	13-183(-)	_	_	_	_	_	_	_	_	_	_	None	_
comp14912_c0_seq1	240	1-723(+)	gi|387016766|gb|AFJ50502.1|	Lipid phosphate phosphohydrolase 2-like [Crotalus adamanteus]	49%	_	_	_	_	_	_	_	K01080	PPAP2
comp8973_c0_seq1	126	97-474(-)	_	_	_	_	_	_	_	_	_	_	None	_
comp4787_c0_seq1	273	116-934(-)	gi|147904585|ref|NP_001085431.1|	SH3-domain GRB2-like endophilin B1 [Xenopus laevis]	56%	GO:0016020;GO:1900740;GO:0051084;GO:0042967;GO:0043066;GO:0042803;GO:0044446;GO:0006654;GO:0042171;GO:0032461;GO:0043234;GO:0005504;GO:0005739	_	_	_	_	_	_	K11248	SH3GLB
comp1961_c0_seq1	798	20-2413(+)	gi|38016165|ref|NP_937853.1|	endoplasmin precursor [Danio rerio]	78%	GO:0005488;GO:0035889	7955.ENSDARP00000013441	heat shock protein 90kDa beta, member 1	80.59%	COG0326	_	_	K09487	HSP90B, TRA1
comp831_c0_seq1	340	81-1100(+)	gi|387175145|gb|AFJ24969.1|	cC1 [Taenia pisiformis]	56%	GO:0065008;GO:0050789;GO:0044464;GO:0009987;GO:0005488	_	_	_	_	_	_	None	_
comp6385_c0_seq1	224	1-675(+)	_	_	_	_	_	_	_	_	_	_	None	_
comp6250_c0_seq1	319	3-959(+)	gi|260791180|ref|XP_002590618.1|	hypothetical protein BRAFLDRAFT_83729 [Branchiostoma floridae]	75%	_	_	_	_	_	_	_	None	_
comp5164_c0_seq1	142	23-451(+)	gi|291232666|ref|XP_002736266.1|	PREDICTED: hematopoietic stem/progenitor cells 176-like [Saccoglossus kowalevskii]	72%	GO:0006810;GO:0044444	_	_	_	_	_	_	None	_
comp26723_c0_seq1	181	3-548(+)	gi|256086068|ref|XP_002579228.1|	voltage-gated potassium channel [Schistosoma mansoni]	80%	GO:0005249;GO:0034765;GO:0071805;GO:0051260;GO:0008076	_	_	_	_	_	_	K05318	KCNAN
comp2650_c0_seq1	314	100-1041(+)	_	_	_	_	_	_	_	_	_	_	None	_
comp2513_c0_seq1	216	66-713(-)	gi|327267380|ref|XP_003218480.1|	PREDICTED: integrin-linked kinase-associated serine/threonine phosphatase 2C-like [Anolis carolinensis]	71%	GO:0008287;GO:0045786;GO:0006470;GO:0004722;GO:0007090	_	_	_	_	_	_	None	_
comp7192_c0_seq1	184	115-666(-)	gi|86355155|dbj|BAE78812.1|	innexin3 [Dugesia japonica]	70%	GO:0006810;GO:0005921;GO:0010644;GO:0005243;GO:0007267;GO:0045202	_	_	_	_	_	_	None	_
comp4172_c0_seq1	124	3-374(-)	gi|359843325|ref|YP_004936156.1|	coII gene product (mitochondrion) [Dugesia japonica]	75%	GO:0022900;GO:0044425;GO:0046914;GO:0005739;GO:0016491	_	_	_	_	_	_	K02275	coxB
comp15656_c0_seq1	122	3-368(+)	gi|196007532|ref|XP_002113632.1|	hypothetical protein TRIADDRAFT_26989 [Trichoplax adhaerens]	67%	_	_	_	_	_	_	_	K09848	TRAF4
comp6350_c0_seq1	600	3-1802(+)	gi|242024334|ref|XP_002432583.1|	conserved hypothetical protein [Pediculus humanus corporis]	82%	_	7070.XP_969431	similar to CG32677-PA	82.26%	_	KOG3605;KOG3528	_	None	_
comp8298_c0_seq1	285	51-905(-)	_	_	_	_	_	_	_	_	_	_	None	_
comp1729_c1_seq10	154	1-465(+)	_	_	_	_	_	_	_	_	_	_	None	_
comp1663_c0_seq1	319	123-1079(-)	gi|307188146|gb|EFN72978.1|	Soluble NSF attachment protein [Camponotus floridanus]	72%	GO:0006810;GO:0044707;GO:0051649;GO:0008104;GO:0005622	_	_	_	_	_	_	K15296	NAPA, SNAPA, SEC17
comp2475_c0_seq1	447	28-1368(+)	gi|346469531|gb|AEO34610.1|	hypothetical protein [Amblyomma maculatum]	65%	GO:0042967;GO:0003841;GO:0006654;GO:0004366;GO:0005789;GO:0006656;GO:0006637;GO:0019432;GO:0030879;GO:0065007	_	_	_	_	_	_	K13506	GPAT3_4, AGPAT9, AGPAT6
comp1495_c0_seq1	179	30-566(-)	gi|218847772|ref|NP_001136383.1|	small nuclear ribonucleoprotein 35kDa (U11/U12) [Xenopus (Silurana) tropicalis]	70%	GO:1901363;GO:0097159	_	_	_	_	_	_	K13155	SNRNP35
comp7234_c0_seq1	890	61-2730(+)	gi|390343728|ref|XP_003725951.1|	PREDICTED: ubiquitin carboxyl-terminal hydrolase 4-like [Strongylocentrotus purpuratus]	61%	GO:0044267;GO:0006508;GO:0008233	_	_	_	_	_	_	K11835	USP4_11_15, UBP12
comp13852_c0_seq1	243	1-729(+)	gi|328792710|ref|XP_623473.3|	PREDICTED: bromodomain adjacent to zinc finger domain protein 2B-like [Apis mellifera]	65%	GO:0046872;GO:0016746	_	_	_	_	_	_	None	_
comp9089_c0_seq2	272	80-895(-)	gi|146197822|dbj|BAF57624.1|	Sam68-like mammalian protein 1 [Dugesia japonica]	68%	_	_	_	_	_	_	_	K14942	KHDRBS3, SLM2
comp9855_c0_seq1	534	29-1630(-)	gi|226478852|emb|CAX72921.1|	DEAD (Asp-Glu-Ala-Asp) box polypeptide 18 [Schistosoma japonicum]	73%	GO:0097159;GO:1901363;GO:0016787	_	_	_	_	_	_	K13179	DDX18, HAS1
comp20514_c0_seq1	123	3-371(-)	_	_	_	_	_	_	_	_	_	_	None	_
comp6767_c0_seq2	899	73-2769(+)	gi|405977349|gb|EKC41806.1|	E3 ubiquitin-protein ligase NEDD4 [Crassostrea gigas]	80%	GO:0006464;GO:0016881	7460.XP_395191	E3 ubiquitin-protein ligase Nedd-4	78.19%	COG5021	KOG0940	_	K10591	NEDD4, RSP5
comp29811_c0_seq1	132	84-479(-)	gi|281339552|gb|EFB15136.1|	hypothetical protein PANDA_016563 [Ailuropoda melanoleuca]	71%	_	_	_	_	_	_	_	None	_
comp18617_c0_seq1	220	1-660(-)	_	_	_	_	_	_	_	_	_	_	None	_
comp990_c0_seq1	150	80-529(-)	gi|260830192|ref|XP_002610045.1|	hypothetical protein BRAFLDRAFT_129234 [Branchiostoma floridae]	84%	GO:0015035;GO:0009055;GO:0051537;GO:0006118;GO:0045454;GO:0046872;GO:0016226;GO:0005739;GO:0030097	8364.ENSXETP00000054920	Glutaredoxin 5	84.78%	COG0278	_	_	K07390	grxD, GLRX5
comp19674_c0_seq1	579	2-1741(+)	gi|358332571|dbj|GAA36756.2|	dynein heavy chain 6 axonemal [Clonorchis sinensis]	86%	GO:0007018;GO:0005874;GO:0005524;GO:0030286;GO:0006200;GO:0003777;GO:0016887	_	_	_	_	_	_	None	_
comp6317_c0_seq1	126	2-379(+)	_	_	_	_	_	_	_	_	_	_	None	_
comp3616_c1_seq3	180	2-541(-)	gi|383850478|ref|XP_003700822.1|	PREDICTED: probable S-acyltransferase At2g14255-like [Megachile rotundata]	68%	_	_	_	_	_	_	_	None	_
comp14112_c0_seq1	264	1-792(-)	gi|257205602|emb|CAX82452.1|	cAMP responsive element binding protein 3-like 2 [Schistosoma japonicum]	80%	GO:0005667;GO:0006355;GO:0043565;GO:0045449;GO:0003700;GO:0046983	_	_	_	_	_	_	None	_
comp2369_c0_seq1	247	133-873(+)	gi|390362629|ref|XP_792889.3|	PREDICTED: elongation of very long chain fatty acids protein 4-like [Strongylocentrotus purpuratus]	66%	GO:0019367;GO:0030176;GO:0042761	_	_	_	_	_	_	K10249	ELOVL4
comp200_c0_seq1	101	38-340(-)	gi|348527022|ref|XP_003451018.1|	PREDICTED: protein transport protein Sec61 subunit beta-like [Oreochromis niloticus]	71%	_	51511.ENSCSAVP00000004330	annotation not avaliable	79.10%	_	KOG3457	_	K09481	SEC61B, SBH2
comp23342_c0_seq1	139	2-421(+)	_	_	_	_	_	_	_	_	_	_	None	_
comp2688_c1_seq8	490	36-1505(+)	gi|268638031|ref|XP_641970.2|	SAP DNA-binding domain-containing protein [Dictyostelium discoideum AX4]	47%	_	_	_	_	_	_	_	K10695	RNF1_2
comp2601_c0_seq1	247	66-806(-)	_	_	_	_	_	_	_	_	_	_	None	_
comp11268_c0_seq1	186	3-560(-)	_	_	_	_	_	_	_	_	_	_	None	_
comp7217_c0_seq1	263	1-792(+)	_	_	_	_	_	_	_	_	_	_	None	_
comp7240_c0_seq2	121	3-365(-)	_	_	_	_	_	_	_	_	_	_	None	_
comp15807_c0_seq2	366	2-1099(-)	_	_	_	_	_	_	_	_	_	_	None	_
comp1520_c0_seq1	338	36-1049(+)	_	_	_	_	_	_	_	_	_	_	None	_
comp928_c0_seq2	223	228-896(-)	gi|405958119|gb|EKC24277.1|	Gamma-interferon-inducible lysosomal thiol reductase [Crassostrea gigas]	54%	_	_	_	_	_	_	_	K08059	IFI30, GILT
comp27042_c0_seq1	130	3-392(-)	_	_	_	_	_	_	_	_	_	_	None	_
comp1946_c0_seq1	725	24-2198(+)	gi|281201220|gb|EFA75434.1|	dynamin like protein [Polysphondylium pallidum PN500]	64%	_	_	_	_	_	_	_	K01528	DNM
comp23221_c0_seq1	240	1-720(-)	gi|358334770|dbj|GAA53213.1|	dynein heavy chain axonemal [Clonorchis sinensis]	85%	GO:0007018;GO:0005874;GO:0005524;GO:0030286;GO:0003777	_	_	_	_	_	_	K10408	DNAH
comp10979_c0_seq1	118	1-354(-)	_	_	_	_	_	_	_	_	_	_	None	_
comp5942_c0_seq1	195	31-618(+)	gi|405969812|gb|EKC34761.1|	ADP-ribosylation factor-related protein 1 [Crassostrea gigas]	79%	GO:0000166	7244.FBpp0229293	GJ14876	77.72%	COG1100	_	_	K07952	ARFRP1
comp12693_c0_seq1	147	2-442(-)	_	_	_	_	_	_	_	_	_	_	None	_
comp24974_c0_seq1	72	241-456(-)	_	_	_	_	_	_	_	_	_	_	None	_
comp8682_c0_seq1	178	3-539(+)	_	_	_	_	_	_	_	_	_	_	None	_
comp11710_c0_seq1	90	66-335(+)	_	_	_	_	_	_	_	_	_	_	None	_
comp15874_c0_seq1	323	1-969(-)	gi|91089971|ref|XP_973774.1|	PREDICTED: similar to regulator of chromosome condensation [Tribolium castaneum]	57%	_	_	_	_	_	_	_	None	_
comp25960_c0_seq1	274	2-823(-)	gi|405973105|gb|EKC37837.1|	Kinesin-like protein KIF15 [Crassostrea gigas]	64%	GO:1901363;GO:0097159;GO:0044707;GO:0003774;GO:0015630;GO:0043234;GO:0044430;GO:0009987;GO:0044444	_	_	_	_	_	_	K10400	KIF15
comp23285_c0_seq1	191	3-575(-)	gi|358339436|dbj|GAA47500.1|	adenylate cyclase 9 [Clonorchis sinensis]	81%	GO:0016849;GO:0009190;GO:0005622;GO:0035556	_	_	_	_	_	_	K08049	ADCY9
comp2712_c0_seq1	610	82-1911(+)	gi|348526790|ref|XP_003450902.1|	PREDICTED: serine/threonine-protein phosphatase 2A 65 kDa regulatory subunit A beta isoform-like [Oreochromis niloticus]	76%	GO:0006810;GO:0005515;GO:2001241	_	_	_	_	_	_	K03456	PPP2R1
comp5967_c0_seq1	663	71-2059(+)	gi|228058|prf||1716374A	protein kinase C I	86%	GO:0005524;GO:0009069;GO:0008270;GO:0006468;GO:0004697;GO:0035556;GO:0005737	31033.ENSTRUP00000024076	protein kinase C, beta	88.41%	COG0515	_	_	K02677	CPKC
comp532_c0_seq1	254	35-796(+)	gi|358337628|dbj|GAA32900.2|	elongation factor 1-beta [Clonorchis sinensis]	69%	GO:0005840;GO:0006448;GO:0003746;GO:0005853	7955.ENSDARP00000012018	Elongation factor-1, delta Fragment	90.24%	COG2092	KOG1668	_	K15410	EEF1D
comp5578_c0_seq2	207	2-622(-)	gi|260796155|ref|XP_002593070.1|	hypothetical protein BRAFLDRAFT_120194 [Branchiostoma floridae]	61%	_	_	_	_	_	_	_	None	_
comp10968_c0_seq1	803	3-2411(+)	gi|37722427|gb|AAN72832.1|	LOK-like protein kinase [Schistosoma mansoni]	75%	GO:0000166;GO:0004672;GO:0006468	6182.Q5C1D7	SJCHGC08746 protein	75.88%	COG0515	KOG0579	_	K08837	STK10, LOK
comp20972_c0_seq2	164	1-495(+)	gi|17017956|ref|NP_476522.1|	helicase [Planaria asexual strain-specific virus-like element type 1]	79%	GO:0097159;GO:1901363	_	_	_	_	_	_	None	_
comp20767_c0_seq1	188	2-565(-)	_	_	_	_	_	_	_	_	_	_	None	_
comp9986_c0_seq1	215	14-658(-)	gi|358253570|dbj|GAA53444.1|	ankyrin repeat domain-containing protein 49 [Clonorchis sinensis]	64%	_	_	_	_	_	_	_	None	_
comp16530_c0_seq1	204	2-613(+)	gi|256072183|ref|XP_002572416.1|	hypothetical protein [Schistosoma mansoni]	66%	GO:0000122;GO:0005515;GO:0043433;GO:0005669;GO:0051457	_	_	_	_	_	_	K13154	ZCRB1
comp26788_c0_seq1	92	220-495(-)	_	_	_	_	_	_	_	_	_	_	None	_
comp1726_c0_seq3	87	91-351(-)	gi|332374138|gb|AEE62210.1|	unknown [Dendroctonus ponderosae]	71%	GO:0016740	_	_	_	_	_	_	K00968	E2.7.7.15, PCYT1
comp6262_c0_seq1	839	104-2620(-)	gi|386783757|gb|AFJ24773.1|	low density lipoprotein receptor-1, partial [Schmidtea mediterranea]	85%	_	_	_	_	_	_	_	None	_
comp8750_c0_seq2	1033	99-3197(-)	gi|254972110|gb|ACT98283.1|	rb-like protein [Schmidtea mediterranea]	96%	GO:0005634;GO:0051726	_	_	_	_	_	_	K04681	RBL
comp8315_c0_seq2	999	272-3268(-)	gi|383866454|gb|AFH54448.1|	dishevelled-associated activator of morphogenesis 1 [Schmidtea mediterranea]	90%	GO:0003779;GO:0017048;GO:0030036	_	_	_	_	_	_	None	_
comp882_c0_seq2	328	238-1221(-)	gi|405965839|gb|EKC31188.1|	Serine/threonine-protein phosphatase PP1-beta catalytic subunit [Crassostrea gigas]	94%	GO:0019433;GO:0005981;GO:0044281;GO:0019901;GO:0017018;GO:0072357;GO:0005730;GO:0030512;GO:0006470;GO:0070688;GO:0000164;GO:0030155;GO:0001889;GO:0042587;GO:0046872;GO:0005979;GO:0016459;GO:0051301;GO:0050115;GO:0017023;GO:0007049	69293.ENSGACP00000010813	annotation not avaliable	97.40%	COG0639	KOG0374	_	K06269	PPP1C
comp7556_c0_seq2	93	3-281(+)	_	_	_	_	_	_	_	_	_	_	None	_
comp28977_c0_seq1	102	34-339(-)	_	_	_	_	_	_	_	_	_	_	None	_
comp28727_c0_seq1	219	2-658(+)	gi|379045988|gb|AFC87777.1|	dachshund [Schmidtea mediterranea]	86%	GO:0005634;GO:0000166	_	_	_	_	_	_	None	_
comp27563_c0_seq1	138	1-417(+)	_	_	_	_	_	_	_	_	_	_	None	_
comp14040_c0_seq1	121	38-403(+)	_	_	_	_	_	_	_	_	_	_	None	_
comp2004_c0_seq1	643	55-1983(+)	gi|256087330|ref|XP_002579824.1|	hypothetical protein [Schistosoma mansoni]	69%	_	_	_	_	_	_	_	None	_
comp20097_c0_seq1	137	3-413(-)	_	_	_	_	_	_	_	_	_	_	None	_
comp13368_c0_seq2	141	3-425(-)	_	_	_	_	_	_	_	_	_	_	None	_
comp10484_c0_seq1	97	105-398(+)	_	_	_	_	_	_	_	_	_	_	None	_
comp3525_c0_seq1	488	58-1521(+)	gi|260834855|ref|XP_002612425.1|	hypothetical protein BRAFLDRAFT_263599 [Branchiostoma floridae]	88%	GO:0048870;GO:0009434	7668.XP_001175574	hypothetical LOC576676	86.96%	_	_	NOG131713	None	_
comp3512_c0_seq1	302	136-1041(-)	gi|57118282|gb|AAW34233.1|	transformer 2 [Musca domestica]	46%	_	_	_	_	_	_	_	K12897	TRA2
comp13290_c0_seq1	133	2-400(-)	_	_	_	_	_	_	_	_	_	_	None	_
comp3530_c0_seq1	648	1325-3268(-)	gi|256079872|ref|XP_002576208.1|	rna-binding protein related [Schistosoma mansoni]	70%	GO:0003723;GO:0006511;GO:0016579;GO:0004221	_	_	_	_	_	_	K14944	NOVA
comp13759_c0_seq1	220	6-665(+)	_	_	_	_	_	_	_	_	_	_	None	_
comp12032_c0_seq1	278	2-835(-)	gi|327279688|ref|XP_003224588.1|	PREDICTED: matrix metalloproteinase-9-like [Anolis carolinensis]	50%	_	_	_	_	_	_	_	K01403	MMP9
comp16830_c0_seq1	221	101-766(+)	_	_	_	_	_	_	_	_	_	_	None	_
comp15426_c0_seq1	180	2-541(+)	_	_	_	_	_	_	_	_	_	_	None	_
comp12354_c0_seq1	400	58-1257(-)	_	_	_	_	_	_	_	_	_	_	None	_
comp1710_c0_seq4	107	697-1017(-)	_	_	_	_	_	_	_	_	_	_	None	_
comp11512_c0_seq1	605	52-1866(-)	_	_	_	_	_	_	_	_	_	_	None	_
comp3768_c0_seq1	618	129-1982(-)	gi|47086905|ref|NP_997727.1|	3'-phosphoadenosine 5'-phosphosulfate synthase 2b [Danio rerio]	81%	GO:0000103;GO:0005524;GO:0006144;GO:0004020;GO:0004781	7955.ENSDARP00000073570	3'-phosphoadenosine 5'-phosphosulfate synthase 2	81.40%	COG2046;COG0529	_	_	K13811	PAPSS
comp5565_c0_seq1	333	82-1080(-)	gi|345790431|ref|XP_543268.3|	PREDICTED: zinc finger protein 596 [Canis lupus familiaris]	59%	_	_	_	_	_	_	_	K09228	KRAB
comp1257_c0_seq1	474	48-1469(+)	_	_	_	_	_	_	_	_	_	_	None	_
comp11690_c0_seq1	545	18-1652(-)	gi|349986681|dbj|GAA36323.1|	MFS transporter DHA1 family solute carrier family 18 (vesicular acetylcholine transporter) member 3 [Clonorchis sinensis]	80%	GO:0055085;GO:0015893;GO:0016021	6182.C7TXW4	Synaptic vesicular amine transporter	82.32%	COG0477	_	_	K14636	SLC18A3, VACHT
comp16569_c0_seq1	155	2-466(+)	_	_	_	_	_	_	_	_	_	_	None	_
comp31790_c0_seq1	128	2-388(+)	_	_	_	_	_	_	_	_	_	_	None	_
comp3009_c0_seq1	418	87-1340(+)	gi|256082714|ref|XP_002577598.1|	hypothetical protein [Schistosoma mansoni]	61%	_	_	_	_	_	_	_	None	_
comp8183_c0_seq2	1286	40-3900(+)	gi|350412661|ref|XP_003489721.1|	PREDICTED: nuclear pore complex protein Nup98-Nup96-like [Bombus impatiens]	59%	_	_	_	_	_	_	_	K14297	NUP98, ADAR2
comp26688_c0_seq1	153	3-461(+)	gi|307189293|gb|EFN73730.1|	Histone-lysine N-methyltransferase SETMAR [Camponotus floridanus]	59%	_	_	_	_	_	_	_	None	_
comp6372_c0_seq1	286	2-859(-)	_	_	_	_	_	_	_	_	_	_	None	_
comp11343_c0_seq1	308	1-924(-)	gi|66805183|ref|XP_636324.1|	guanine nucleotide-binding protein subunit beta-like protein 1 [Dictyostelium discoideum AX4]	54%	_	_	_	_	_	_	_	None	_
comp4789_c0_seq1	301	1-906(+)	gi|308458012|ref|XP_003091360.1|	hypothetical protein CRE_15784 [Caenorhabditis remanei]	58%	_	_	_	_	_	_	_	None	_
comp21007_c0_seq1	130	1-393(+)	_	_	_	_	_	_	_	_	_	_	None	_
comp12417_c0_seq1	113	211-549(-)	_	_	_	_	_	_	_	_	_	_	None	_
comp28913_c0_seq1	122	3-371(+)	_	_	_	_	_	_	_	_	_	_	None	_
comp13242_c0_seq1	184	3-557(+)	gi|301629898|ref|XP_002944069.1|	PREDICTED: LOW QUALITY PROTEIN: FAD synthase-like [Xenopus (Silurana) tropicalis]	70%	GO:0097159;GO:1901363;GO:0008152;GO:0016740	_	_	_	_	_	_	K00953	FLAD1
comp4916_c0_seq1	369	253-1359(-)	gi|340376608|ref|XP_003386824.1|	PREDICTED: YTH domain family protein 2-like [Amphimedon queenslandica]	71%	_	_	_	_	_	_	_	None	_
comp6476_c0_seq2	196	3-590(+)	_	_	_	_	_	_	_	_	_	_	None	_
comp20946_c0_seq1	129	1-387(-)	gi|358339318|dbj|GAA47405.1|	FERM RhoGEF and pleckstrin domain-containing protein 2, partial [Clonorchis sinensis]	75%	GO:0044424;GO:0005488	_	_	_	_	_	_	None	_
comp10395_c0_seq4	235	2-709(+)	gi|392568329|gb|EIW61503.1|	alpha1 tubulin [Trametes versicolor FP-101664 SS1]	75%	GO:0005856;GO:0000166;GO:0043234;GO:0007017	_	_	_	_	_	_	K07374	TUBA
comp22326_c0_seq1	127	2-382(-)	_	_	_	_	_	_	_	_	_	_	None	_
comp21095_c0_seq1	255	3-767(+)	_	_	_	_	_	_	_	_	_	_	None	_
comp16355_c0_seq1	341	3-1028(+)	gi|254972130|gb|ACT98293.1|	cdc7-like protein [Schmidtea mediterranea]	85%	GO:0004674;GO:0005524;GO:0009069;GO:0006468	_	_	_	_	_	_	K02214	CDC7
comp9678_c0_seq1	75	933-1157(+)	gi|403338216|gb|EJY68340.1|	ATP-dependent RNA helicase eIF4A, putative [Oxytricha trifallax]	95%	GO:0005840;GO:0000003;GO:0005524;GO:0009792;GO:0008026;GO:0006446;GO:0003743;GO:0040010;GO:0008340;GO:0019915;GO:0040011;GO:0002119	_	_	_	_	_	_	K03257	EIF4A
comp22874_c0_seq1	292	1-879(+)	_	_	_	_	_	_	_	_	_	_	None	_
comp5425_c0_seq1	1213	80-3718(-)	gi|91084845|ref|XP_967003.1|	PREDICTED: similar to serine protease, partial [Tribolium castaneum]	59%	_	_	_	_	_	_	_	None	_
comp20191_c0_seq2	335	3-1007(-)	gi|256089208|ref|XP_002580706.1|	dynein heavy chain [Schistosoma mansoni]	89%	GO:0007018;GO:0005874;GO:0005524;GO:0030286;GO:0006200;GO:0003777;GO:0016887	_	_	_	_	_	_	K10408	DNAH
comp10286_c0_seq1	533	48-1649(+)	_	_	_	_	_	_	_	_	_	_	None	_
comp11277_c0_seq1	181	3-545(+)	gi|41055277|ref|NP_956681.1|	transmembrane protein 231 [Danio Zgc:64166 [Danio rerio]	48%	GO:0016020;GO:0005929	_	_	_	_	_	_	None	_
comp10962_c0_seq2	199	1-597(-)	gi|405960046|gb|EKC25998.1|	Protein OSCP1 [Crassostrea gigas]	64%	_	_	_	_	_	_	_	None	_
comp4789_c0_seq4	265	3-800(+)	gi|308458012|ref|XP_003091360.1|	hypothetical protein CRE_15784 [Caenorhabditis remanei]	59%	_	_	_	_	_	_	_	None	_
comp13244_c0_seq1	612	2-1837(+)	gi|4127783|emb|CAA10224.1|	Bazooka protein [Drosophila melanogaster]	63%	GO:0045179;GO:0035003;GO:0072002;GO:0016324;GO:0005914;GO:0045186;GO:0016325;GO:0055059;GO:0007416;GO:0005515;GO:0007298;GO:0030709;GO:0007294;GO:0090250;GO:0016327;GO:0008356;GO:0000910;GO:0045167;GO:0005915;GO:0008594;GO:0035091;GO:2000040;GO:0045175;GO:0007377;GO:0007314;GO:0040001;GO:0035089;GO:0060446;GO:0007299;GO:0045197	_	_	_	_	_	_	K04237	PARD3
comp6582_c0_seq1	124	15-386(-)	gi|390602046|gb|EIN11439.1|	Rpr2-domain-containing protein [Punctularia strigosozonata HHB-11173 SS5]	59%	_	_	_	_	_	_	_	K03540	RPR2, RPP21
comp22482_c0_seq1	192	1-576(-)	gi|405969237|gb|EKC34220.1|	Helicase POLQ-like protein [Crassostrea gigas]	71%	_	_	_	_	_	_	_	K02349	POLQ
comp25777_c0_seq1	118	3-359(+)	_	_	_	_	_	_	_	_	_	_	None	_
comp1136_c0_seq1	153	2-460(+)	gi|16923238|gb|AAL29935.1|	scarf3b [Girardia tigrina]	64%	_	_	_	_	_	_	_	None	_
comp16235_c0_seq1	273	3-821(+)	_	_	_	_	_	_	_	_	_	_	None	_
comp17818_c0_seq1	177	17-547(-)	_	_	_	_	_	_	_	_	_	_	None	_
comp401_c0_seq1	593	113-1891(+)	gi|223585702|gb|ACM91724.1|	90 kDa heat shock protein [Dugesia japonica]	99%	GO:0006457;GO:0005524;GO:0051082;GO:0006950;GO:0005737	8090.ENSORLP00000014899	heat shock protein 90kDa alpha (cytosolic), class B member 4 (pseudogene)	91.84%	COG0326	_	_	K04079	htpG, HSP90A
comp17880_c0_seq1	276	3-833(+)	gi|358338484|dbj|GAA27712.2|	intraflagellar transport protein 172 homolog, partial [Clonorchis sinensis]	75%	GO:0043229	_	_	_	_	_	_	None	_
comp5273_c0_seq3	143	3-431(-)	_	_	_	_	_	_	_	_	_	_	None	_
comp25740_c0_seq1	244	2-733(-)	_	_	_	_	_	_	_	_	_	_	None	_
comp10927_c0_seq1	180	1-540(-)	_	_	_	_	_	_	_	_	_	_	None	_
comp17134_c0_seq1	322	12-977(-)	gi|358333196|dbj|GAA32797.2|	general transcription factor 3C polypeptide 3 [Clonorchis sinensis]	56%	_	_	_	_	_	_	_	K15201	GTP3C3, TFC4
comp8561_c0_seq1	389	112-1281(+)	gi|405969342|gb|EKC34318.1|	Putative O-sialoglycoprotein endopeptidase 2 [Crassostrea gigas]	59%	_	_	_	_	_	_	_	K01409	E3.4.24.57, gcp
comp3400_c0_seq2	846	376-2913(-)	gi|256080490|ref|XP_002576514.1|	transducin-like enhancer protein 1 [Schistosoma mansoni]	72%	GO:0005634;GO:0006355	_	_	_	_	_	_	None	_
comp1744_c1_seq1	140	1-420(-)	_	_	_	_	_	_	_	_	_	_	None	_
comp12365_c0_seq1	477	3-1433(+)	gi|405967669|gb|EKC32805.1|	Conserved oligomeric Golgi complex subunit 1 [Crassostrea gigas]	52%	_	_	_	_	_	_	_	None	_
comp24440_c0_seq1	148	1-444(-)	gi|256085270|ref|XP_002578845.1|	tubulin tyrosine ligase [Schistosoma mansoni]	82%	GO:0006464;GO:0005524;GO:0006570;GO:0004835	_	_	_	_	_	_	None	_
comp5267_c0_seq2	93	2-280(+)	_	_	_	_	_	_	_	_	_	_	None	_
comp710_c0_seq1	493	61-1539(-)	gi|260798268|ref|XP_002594122.1|	hypothetical protein BRAFLDRAFT_118776 [Branchiostoma floridae]	63%	_	_	_	_	_	_	_	K13289	CTSA
comp5130_c0_seq1	266	2-799(+)	gi|358339510|dbj|GAA47561.1|	cell cycle control protein 50A [Clonorchis sinensis]	62%	_	_	_	_	_	_	_	None	_
comp23917_c0_seq1	131	3-395(-)	_	_	_	_	_	_	_	_	_	_	None	_
comp18096_c0_seq1	369	1-1107(-)	gi|405957581|gb|EKC23783.1|	Ankyrin repeat domain-containing protein 55 [Crassostrea gigas]	65%	_	_	_	_	_	_	_	None	_
comp27035_c0_seq2	117	1-351(-)	_	_	_	_	_	_	_	_	_	_	None	_
comp7843_c0_seq1	597	124-1914(+)	gi|358332489|dbj|GAA51135.1|	dual specificity tyrosine-phosphorylation-regulated kinase 2 [Clonorchis sinensis]	82%	GO:0004674;GO:0005524;GO:0009069;GO:0006468	6085.XP_002159993	similar to dual-specificity tyrosine-(Y)-phosphorylation regulated kinase 2	83.18%	COG0515	_	_	K08825	DYRK
comp752_c0_seq1	168	58-561(-)	_	_	_	_	_	_	_	_	_	_	None	_
comp12593_c0_seq1	1075	98-3322(-)	gi|405974064|gb|EKC38734.1|	Dystrobrevin beta [Crassostrea gigas]	69%	GO:0008270	_	_	_	_	_	_	None	_
comp11764_c0_seq1	142	3-428(-)	gi|260815707|ref|XP_002602614.1|	hypothetical protein BRAFLDRAFT_225345 [Branchiostoma floridae]	57%	_	_	_	_	_	_	_	K15707	RNF170
comp24312_c0_seq1	121	3-365(-)	_	_	_	_	_	_	_	_	_	_	None	_
comp10511_c0_seq1	125	1-375(-)	gi|390344564|ref|XP_783596.2|	PREDICTED: transmembrane protein 245 [Strongylocentrotus purpuratus]	59%	_	_	_	_	_	_	_	None	_
comp6290_c0_seq1	456	24-1391(-)	gi|260796155|ref|XP_002593070.1|	hypothetical protein BRAFLDRAFT_120194 [Branchiostoma floridae]	68%	_	_	_	_	_	_	_	None	_
comp23340_c0_seq1	155	2-466(+)	_	_	_	_	_	_	_	_	_	_	None	_
comp1600_c0_seq1	126	2-382(+)	gi|223585702|gb|ACM91724.1|	90 kDa heat shock protein [Dugesia japonica]	100%	GO:0006457;GO:0005524;GO:0051082;GO:0006950;GO:0005737	_	_	_	_	_	_	K04079	htpG, HSP90A
comp12554_c0_seq1	942	1-2826(+)	_	_	_	_	_	_	_	_	_	_	None	_
comp7112_c0_seq1	232	63-758(+)	_	_	_	_	_	_	_	_	_	_	None	_
comp597_c0_seq1	256	151-918(-)	_	_	_	_	_	_	_	_	_	_	None	_
comp4177_c0_seq1	320	116-1075(-)	gi|395538541|ref|XP_003771237.1|	PREDICTED: putative deoxyribose-phosphate aldolase [Sarcophilus harrisii]	68%	GO:0016829;GO:1901136;GO:0034655;GO:0055086	_	_	_	_	_	_	K01619	deoC, DERA
comp8254_c0_seq5	315	1-948(+)	_	_	_	_	_	_	_	_	_	_	None	_
comp18832_c0_seq1	204	3-614(-)	gi|256075470|ref|XP_002574042.1|	serine/threonine protein kinase [Schistosoma mansoni]	59%	GO:0016491	_	_	_	_	_	_	None	_
comp12027_c0_seq1	281	3-845(+)	gi|358254624|dbj|GAA55960.1|	ETS homologous factor [Clonorchis sinensis]	69%	_	_	_	_	_	_	_	None	_
comp9849_c0_seq2	191	1-573(-)	gi|16923223|gb|AAL29940.1|	lectin 1 [Girardia tigrina]	60%	_	_	_	_	_	_	_	None	_
comp3328_c0_seq4	2196	3-6590(-)	gi|301614285|ref|XP_002936622.1|	PREDICTED: cytoplasmic dynein 1 heavy chain 1 isoform 1 [Xenopus (Silurana) tropicalis]	79%	GO:0000166;GO:0017111;GO:0009987	9796.ENSECAP00000022808	dynein, cytoplasmic 1, heavy chain 1	75.61%	COG5245	_	_	K10413	DYNC1H
comp18917_c0_seq1	374	3-1127(+)	_	_	_	_	_	_	_	_	_	_	None	_
comp16259_c0_seq1	241	3-728(+)	gi|405970093|gb|EKC35028.1|	Tetratricopeptide repeat protein 18 [Crassostrea gigas]	75%	_	_	_	_	_	_	_	None	_
comp9591_c0_seq1	1222	48-3713(-)	gi|326672483|ref|XP_003199674.1|	PREDICTED: hypothetical protein LOC557615 [Danio rerio]	52%	_	_	_	_	_	_	_	None	_
comp2351_c0_seq1	131	344-736(-)	_	_	_	_	_	_	_	_	_	_	None	_
comp15645_c0_seq1	132	18-413(-)	_	_	_	_	_	_	_	_	_	_	None	_
comp25174_c0_seq1	54	1-162(-)	_	_	_	_	_	_	_	_	_	_	None	_
comp1063_c0_seq1	128	64-447(-)	gi|224053115|ref|XP_002189304.1|	PREDICTED: similar to serine protease [Taeniopygia guttata]	59%	_	_	_	_	_	_	_	K08784	HTRA1, PRSS11
comp3331_c0_seq1	396	42-1229(-)	_	_	_	_	_	_	_	_	_	_	None	_
comp25825_c0_seq1	194	2-586(+)	gi|358341617|dbj|GAA49245.1|	tolloid-like protein 1, partial [Clonorchis sinensis]	82%	GO:0004222;GO:0006355;GO:0006508;GO:0005509;GO:0005667;GO:0008270;GO:0043565;GO:0045449;GO:0003700	_	_	_	_	_	_	None	_
comp215_c0_seq1	141	33-455(-)	gi|17554750|ref|NP_498231.1|	Protein RPL-23 [Caenorhabditis C. briggsae CBR-RPL-23 protein [Caenorhabditis briggsae]	92%	GO:0006355;GO:0022625;GO:0006414;GO:0009792;GO:0042254;GO:0005730;GO:0018996;GO:0006610;GO:0003735;GO:0007165;GO:0006415;GO:0000184;GO:0006413;GO:0006614;GO:0019083;GO:0040007;GO:0002119	6238.CBG09001	C. briggsae CBR-RPL-23 protein	91.91%	COG0093	KOG0901	_	K02894	RP-L23e, RPL23
comp4436_c0_seq1	337	62-1072(-)	gi|326426625|gb|EGD72195.1|	glycoprotein endopeptidase [Salpingoeca sp. ATCC 50818]	86%	GO:0046872;GO:0016787;GO:0008033	7739.JGI118952	hypothetical protein	83.73%	_	KOG2708	_	K01409	E3.4.24.57, gcp
comp23491_c0_seq1	118	3-359(+)	gi|221108384|ref|XP_002168485.1|	PREDICTED: similar to SET domain and mariner transposase fusion [Hydra magnipapillata]	70%	GO:0005634;GO:2001251;GO:0004803;GO:0006313;GO:0042803;GO:2001034;GO:0000729;GO:0043566;GO:0000737;GO:0071157;GO:0004519	_	_	_	_	_	_	K11433	SETMAR
comp9931_c0_seq1	441	20-1342(+)	gi|76156029|gb|AAX27268.2|	SJCHGC04756 protein [Schistosoma japonicum]	80%	GO:0008270;GO:0005622;GO:0003824	_	_	_	_	_	_	K13102	KIN
comp11302_c0_seq1	417	1-1251(+)	gi|196011898|ref|XP_002115812.1|	hypothetical protein TRIADDRAFT_59896 [Trichoplax adhaerens]	62%	_	_	_	_	_	_	_	None	_
comp6021_c0_seq1	635	100-2004(-)	gi|123434356|ref|XP_001308797.1|	CAMK family protein kinase [Trichomonas vaginalis G3]	54%	GO:0000902;GO:0016310;GO:0005634;GO:0033554;GO:0035690;GO:0030448;GO:0009069;GO:0031505;GO:1900438;GO:0005488;GO:1900231;GO:0004691;GO:1900188;GO:0005952	_	_	_	_	_	_	K04345	PKA
comp13670_c0_seq1	59	3-179(+)	_	_	_	_	_	_	_	_	_	_	None	_
comp16420_c0_seq1	309	2-931(+)	gi|254972074|gb|ACT98265.1|	cdc25c-like protein [Schmidtea mediterranea]	77%	GO:0045977;GO:0007088;GO:0004726;GO:0006470;GO:0007498;GO:0007369;GO:0005634;GO:0045930;GO:0046331;GO:0007099;GO:0007030;GO:0005694;GO:0060305;GO:0045792;GO:0007424;GO:0008138;GO:0000086;GO:0007422;GO:0006570;GO:0008284	_	_	_	_	_	_	K01104	E3.1.3.48
comp16101_c0_seq1	510	17-1546(-)	gi|198414180|ref|XP_002129626.1|	PREDICTED: similar to tektin 3 [Ciona intestinalis]	67%	_	_	_	_	_	_	_	None	_
comp803_c0_seq1	221	112-774(-)	_	_	_	_	_	_	_	_	_	_	None	_
comp13376_c0_seq6	973	3-2921(+)	gi|358335681|dbj|GAA54323.1|	protein unc-79 homolog [Clonorchis sinensis]	76%	_	_	_	_	_	_	_	None	_
comp12906_c0_seq1	408	30-1256(+)	gi|325197126|ref|NP_001191415.1|	calcium-dependent protein kinase C [Aplysia californica]	80%	GO:0030425;GO:0005783;GO:0050930;GO:0050730;GO:0000188;GO:0043025;GO:0090330;GO:0046627;GO:0070555;GO:0045766;GO:0008285;GO:0001750;GO:0071322;GO:0043536;GO:0035403;GO:0005524;GO:0045785;GO:0050729;GO:0031666;GO:0006937;GO:0005829;GO:0001934;GO:0008270;GO:0001938;GO:0005739;GO:0006874;GO:0005886;GO:0004698;GO:0005634;GO:0030593;GO:0046325;GO:0009069;GO:0045931;GO:0034351;GO:0002026;GO:0019899	9600.ENSPPYP00000009612	protein kinase C, alpha	82.56%	COG5038	_	_	K02677	CPKC
comp22473_c0_seq1	128	2-385(+)	_	_	_	_	_	_	_	_	_	_	None	_
comp10848_c0_seq1	361	90-1172(-)	gi|291225697|ref|XP_002732835.1|	PREDICTED: predicted protein-like [Saccoglossus kowalevskii]	68%	_	_	_	_	_	_	_	None	_
comp4526_c0_seq1	201	2-604(+)	gi|156401727|ref|XP_001639442.1|	predicted protein [Nematostella predicted protein [Nematostella vectensis]	61%	_	_	_	_	_	_	_	None	_
comp23501_c0_seq1	160	1-480(+)	_	_	_	_	_	_	_	_	_	_	None	_
comp20481_c0_seq1	166	42-539(-)	_	_	_	_	_	_	_	_	_	_	None	_
comp5505_c0_seq1	115	118-462(-)	_	_	_	_	_	_	_	_	_	_	None	_
comp9613_c0_seq1	148	21-467(+)	_	_	_	_	_	_	_	_	_	_	None	_
comp7189_c0_seq1	313	34-972(+)	_	_	_	_	_	_	_	_	_	_	None	_
comp5702_c0_seq1	350	285-1334(+)	gi|405962807|gb|EKC28450.1|	Beclin-1 [Crassostrea gigas]	60%	GO:0035071	_	_	_	_	_	_	K08334	BECN1, VPS30, ATG6
comp9577_c0_seq2	199	89-685(-)	gi|242024423|ref|XP_002432627.1|	ubiquitin carboxyl-terminal hydrolase, putative [Pediculus humanus corporis]	72%	GO:0008233;GO:0006508	_	_	_	_	_	_	K11833	USP2_21
comp23272_c0_seq1	150	3-452(-)	gi|405958180|gb|EKC24330.1|	hypothetical protein CGI_10008025 [Crassostrea gigas]	62%	_	_	_	_	_	_	_	None	_
comp4114_c0_seq1	467	60-1460(+)	_	_	_	_	_	_	_	_	_	_	None	_
comp11647_c0_seq1	469	8-1414(-)	gi|32264681|gb|AAP78787.1|	Tmc5 protein [Takifugu rubripes]	48%	_	_	_	_	_	_	_	None	_
comp2859_c0_seq1	500	55-1554(-)	gi|226469908|emb|CAX70235.1|	OTU domain-containing protein 5-A [Schistosoma japonicum]	77%	_	_	_	_	_	_	_	K12655	OTUD5, DUBA
comp23412_c0_seq1	81	181-423(-)	_	_	_	_	_	_	_	_	_	_	None	_
comp24008_c0_seq1	161	1-486(+)	_	_	_	_	_	_	_	_	_	_	None	_
comp9073_c0_seq1	348	49-1092(-)	_	_	_	_	_	_	_	_	_	_	None	_
comp27444_c0_seq1	117	1-351(-)	gi|349974333|dbj|GAA41274.1|	amiloride-sensitive sodium channel-related, partial [Clonorchis sinensis]	59%	GO:0035725;GO:0016021;GO:0005272	_	_	_	_	_	_	None	_
comp19042_c0_seq1	224	3-674(+)	_	_	_	_	_	_	_	_	_	_	None	_
comp16254_c0_seq1	375	8-1132(-)	gi|358335371|dbj|GAA53901.1|	exostosin-2 [Clonorchis sinensis]	64%	GO:0048513;GO:0035138;GO:0015012;GO:0016758;GO:0008543;GO:0001503;GO:0001501;GO:0007409	_	_	_	_	_	_	K02367	EXT2
comp3230_c0_seq1	1107	57-3377(+)	gi|380025547|ref|XP_003696532.1|	PREDICTED: importin-5 [Apis florea]	62%	_	_	_	_	_	_	_	None	_
comp25855_c0_seq1	137	25-435(-)	gi|405955320|gb|EKC22480.1|	Putative sodium-coupled neutral amino acid transporter 11 [Crassostrea gigas]	68%	_	_	_	_	_	_	_	K14997	SLC38A11
comp18192_c0_seq1	203	3-611(-)	_	_	_	_	_	_	_	_	_	_	None	_
comp389_c0_seq1	171	95-607(-)	gi|386783691|gb|AFJ24740.1|	hypothetical protein [Schmidtea mediterranea]	59%	_	_	_	_	_	_	_	None	_
comp14213_c0_seq1	327	2-982(-)	gi|242001594|ref|XP_002435440.1|	ATP-dependent RNA helicase, putative [Ixodes scapularis]	66%	GO:1901363;GO:0097159;GO:0016787	_	_	_	_	_	_	K14809	DDX55, SPB4
comp22463_c0_seq1	97	194-487(+)	_	_	_	_	_	_	_	_	_	_	None	_
comp10254_c0_seq1	113	1-339(-)	_	_	_	_	_	_	_	_	_	_	None	_
comp1655_c0_seq1	317	22-972(+)	gi|307166216|gb|EFN60446.1|	Transmembrane protein 165 [Camponotus floridanus]	81%	GO:0016021	_	_	_	_	_	_	None	_
comp13339_c0_seq1	585	3-1757(+)	_	_	_	_	_	_	_	_	_	_	None	_
comp1332_c0_seq1	236	102-809(-)	gi|56754539|gb|AAW25457.1|	SJCHGC09091 protein [Schistosoma 20S proteasome subunit alpha 8 [Schistosoma japonicum]	84%	GO:0005634;GO:0019773;GO:0004298;GO:0006511;GO:0005737	6182.Q5DFE9	Proteasome subunit alpha type (EC 3.4.25.1); The proteasome is a multicatalytic proteinase c [...]	84.14%	COG0638	KOG0181	_	K02726	PSMA2
comp7600_c0_seq1	635	877-2781(-)	gi|20149748|ref|NP_619606.1|	sarcosine dehydrogenase, mitochondrial [Mus musculus]	77%	GO:0005759;GO:0008480;GO:0000051;GO:0042426;GO:0050660;GO:0006566;GO:0006563;GO:0006545	10090.ENSMUSP00000099950	sarcosine dehydrogenase Gene	78.59%	COG0665	_	_	K00314	E1.5.99.1
comp17722_c0_seq1	264	1-795(+)	gi|198424917|ref|XP_002121989.1|	PREDICTED: similar to polymerase (DNA directed), epsilon 2 [Ciona intestinalis]	68%	GO:0006281	_	_	_	_	_	_	K02325	POLE2
comp10570_c0_seq2	137	2-412(-)	_	_	_	_	_	_	_	_	_	_	None	_
comp7715_c0_seq6	750	1-2250(+)	gi|391329401|ref|XP_003739163.1|	PREDICTED: LOW QUALITY PROTEIN: spectrin beta chain, brain 1-like [Metaseiulus occidentalis]	53%	_	_	_	_	_	_	_	K06115	SPTB
comp2830_c0_seq1	114	107-448(-)	_	_	_	_	_	_	_	_	_	_	None	_
comp15851_c0_seq1	290	3-875(+)	gi|391340386|ref|XP_003744523.1|	PREDICTED: uncharacterized protein LOC100902700 [Metaseiulus occidentalis]	63%	GO:0045859;GO:0019887;GO:0080090	_	_	_	_	_	_	K07200	PRKAG
comp14646_c0_seq2	214	2-646(+)	gi|256081404|ref|XP_002576960.1|	hypothetical protein [Schistosoma mansoni]	67%	GO:0071168;GO:0048523;GO:0000795;GO:0007063;GO:0009636	_	_	_	_	_	_	None	_
comp11696_c0_seq1	257	2-772(-)	_	_	_	_	_	_	_	_	_	_	None	_
comp17226_c0_seq1	265	1-798(+)	_	_	_	_	_	_	_	_	_	_	None	_
comp7132_c0_seq3	90	149-421(+)	_	_	_	_	_	_	_	_	_	_	None	_
comp8220_c0_seq2	499	1390-2886(-)	gi|256071315|ref|XP_002571986.1|	serine/threonine protein kinase [Schistosoma mansoni]	85%	GO:0004709;GO:0005524;GO:0005083;GO:0009069;GO:0017111;GO:0007178;GO:0000186	6182.Q5BW36	SJCHGC05877 protein	85.30%	COG0515	KOG0576	_	None	_
comp18777_c0_seq1	127	1-381(-)	_	_	_	_	_	_	_	_	_	_	None	_
comp1696_c0_seq1	306	1-918(+)	gi|341888910|gb|EGT44845.1|	hypothetical protein CAEBREN_25902 [Caenorhabditis brenneri]	53%	GO:0015279;GO:2001256;GO:0030176	_	_	_	_	_	_	None	_
comp5717_c0_seq3	134	1-402(-)	gi|156324878|ref|XP_001618506.1|	hypothetical protein NEMVEDRAFT_v1g3350 [Nematostella vectensis]	64%	GO:0003824	_	_	_	_	_	_	K01581	E4.1.1.17, ODC1, speC, speF
comp9098_c0_seq1	411	2-1234(-)	gi|345479046|ref|XP_001607551.2|	PREDICTED: pleckstrin homology domain-containing family G member 5-like [Nasonia vitripennis]	48%	_	_	_	_	_	_	_	None	_
comp14663_c0_seq1	148	27-470(-)	_	_	_	_	_	_	_	_	_	_	None	_
comp7277_c0_seq6	140	1-420(+)	_	_	_	_	_	_	_	_	_	_	None	_
comp2371_c0_seq1	152	18-473(+)	_	_	_	_	_	_	_	_	_	_	None	_
comp2112_c0_seq1	220	61-720(+)	gi|29841194|gb|AAP06207.1|	SJCHGC06552 protein [Schistosoma RAB39, member RAS oncogene family [Schistosoma japonicum]	75%	GO:0000166	6182.Q86EN0	SJCHGC06552 protein	78.11%	COG1100	_	_	K07976	RAB
comp25865_c0_seq1	151	28-480(-)	_	_	_	_	_	_	_	_	_	_	None	_
comp10005_c0_seq1	142	3-428(-)	gi|124506171|ref|XP_001351683.1|	Rab1b, GTPase [Plasmodium falciparum 3D7]	78%	GO:0007165;GO:0000166	_	_	_	_	_	_	K07976	RAB
comp2137_c0_seq1	198	117-710(+)	gi|72065606|ref|XP_797150.1|	PREDICTED: UPF0468 protein C16orf80 homolog [Strongylocentrotus purpuratus]	96%	_	7668.XP_797150	similar to Gene trap locus 3	96.34%	_	KOG3213	_	None	_
comp14999_c0_seq1	168	39-545(+)	_	_	_	_	_	_	_	_	_	_	None	_
comp27056_c0_seq1	163	3-491(+)	_	_	_	_	_	_	_	_	_	_	None	_
comp11634_c0_seq1	487	39-1499(-)	_	_	_	_	_	_	_	_	_	_	None	_
comp4808_c0_seq1	182	45-590(+)	gi|405969084|gb|EKC34093.1|	Small acidic protein [Crassostrea gigas]	54%	_	_	_	_	_	_	_	None	_
comp10188_c0_seq1	215	3-647(-)	gi|405950152|gb|EKC18155.1|	Major facilitator superfamily domain-containing protein 2 [Crassostrea gigas]	61%	_	_	_	_	_	_	_	None	_
comp11489_c0_seq1	596	82-1869(+)	gi|256073624|ref|XP_002573129.1|	solute carrier family 1 (glial high affinity glutamate transporter [Schistosoma mansoni]	76%	GO:0008345	7955.ENSDARP00000029077	solute carrier family 1 (glial high affinity glutamate transporter), member 2	76.36%	COG1301	_	_	K05613	SLC1A2, EAAT2
comp604_c0_seq2	152	3-461(+)	_	_	_	_	_	_	_	_	_	_	None	_
comp5592_c0_seq1	946	88-2925(+)	gi|294884783|gb|ADF47407.1|	exoribonuclease-2, partial [Dugesia japonica]	99%	GO:0005634;GO:0004534;GO:0008270;GO:0051252;GO:0003676	_	_	_	_	_	_	K12619	XRN2, RAT1
comp2907_c0_seq1	117	146-496(-)	_	_	_	_	_	_	_	_	_	_	None	_
comp16476_c0_seq1	143	1-429(-)	_	_	_	_	_	_	_	_	_	_	None	_
comp3440_c0_seq1	256	116-883(+)	gi|56757432|gb|AAW26884.1|	SJCHGC02879 protein [Schistosoma japonicum]	63%	_	_	_	_	_	_	_	K07910	RAB18
comp14405_c0_seq2	210	2-634(+)	_	_	_	_	_	_	_	_	_	_	None	_
comp14672_c0_seq1	361	2-1084(-)	gi|383386063|gb|AFH08795.1|	Tor [Schmidtea mediterranea]	98%	GO:0016310;GO:0005524;GO:0016301;GO:0016773	_	_	_	_	_	_	K07203	FRAP
comp8513_c0_seq2	456	2-1369(-)	_	_	_	_	_	_	_	_	_	_	None	_
comp8533_c0_seq1	245	16-750(-)	_	_	_	_	_	_	_	_	_	_	None	_
comp7085_c0_seq1	577	99-1829(+)	gi|358341986|dbj|GAA49550.1|	RING finger protein 150 [Clonorchis sinensis]	90%	GO:0005509;GO:0008270;GO:0016874	9796.ENSECAP00000012996	ring finger protein 150	86.11%	COG5540	_	_	None	_
comp24216_c0_seq1	139	3-419(-)	_	_	_	_	_	_	_	_	_	_	None	_
comp2308_c0_seq1	446	119-1456(+)	gi|340381766|ref|XP_003389392.1|	PREDICTED: facilitated trehalose transporter Tret1-like [Amphimedon queenslandica]	50%	_	_	_	_	_	_	_	None	_
comp4390_c0_seq1	873	279-2897(-)	gi|157128356|ref|XP_001661417.1|	adducin [Aedes aegypti]	57%	_	_	_	_	_	_	_	None	_
comp1611_c0_seq1	145	50-484(+)	gi|340726182|ref|XP_003401440.1|	PREDICTED: signal recognition particle 19 kDa protein-like [Bombus terrestris]	71%	_	_	_	_	_	_	_	K03105	SRP19
comp3874_c0_seq1	175	134-658(+)	gi|390364893|ref|XP_791692.2|	PREDICTED: MORN repeat-containing protein 5-like [Strongylocentrotus purpuratus]	82%	_	45351.JGI241269	hypothetical protein	81.63%	_	KOG0231	_	None	_
comp22141_c0_seq1	117	2-352(-)	_	_	_	_	_	_	_	_	_	_	None	_
comp15153_c0_seq1	377	1-1134(+)	gi|358254355|dbj|GAA54727.1|	netrin receptor DCC [Clonorchis sinensis]	50%	_	_	_	_	_	_	_	K06766	NEO1
comp9195_c0_seq1	103	1-309(+)	_	_	_	_	_	_	_	_	_	_	None	_
comp10368_c0_seq1	856	341-2908(-)	gi|386783755|gb|AFJ24772.1|	IQ motif and Sec7 domain-1, partial [Schmidtea mediterranea]	96%	GO:0043087;GO:0032012;GO:0005622;GO:0005086	_	_	_	_	_	_	K12495	IQSEC
comp6154_c0_seq1	651	165-2117(-)	gi|338728207|ref|XP_001915574.2|	PREDICTED: LOW QUALITY PROTEIN: high affinity cAMP-specific 3',5'-cyclic phosphodiesterase 7A [Equus caballus]	64%	GO:0007165;GO:0005829;GO:0004115	_	_	_	_	_	_	K01120	E3.1.4.17, PDE
comp3411_c0_seq1	244	35-766(-)	gi|225713546|gb|ACO12619.1|	Integrator complex subunit 12 [Lepeophtheirus salmonis]	53%	GO:0016180;GO:0032039	_	_	_	_	_	_	K13149	INTS12
comp20204_c0_seq1	155	3-467(-)	gi|47207213|emb|CAF91492.1|	unnamed protein product [Tetraodon nigroviridis]	53%	_	_	_	_	_	_	_	None	_
comp12319_c0_seq8	125	1-378(+)	_	_	_	_	_	_	_	_	_	_	None	_
comp12337_c0_seq4	205	1-615(-)	gi|380006475|gb|AFD29628.1|	FGFR1 [Schmidtea mediterranea]	85%	GO:0005524;GO:0004672;GO:0006468	_	_	_	_	_	_	K05094	FGFR3
comp1385_c1_seq3	222	2-667(-)	gi|146165813|ref|XP_001015790.2|	Protein kinase domain containing protein [Tetrahymena thermophila]	49%	GO:0016772	_	_	_	_	_	_	K00908	E2.7.11.17
comp6303_c0_seq1	420	54-1313(-)	gi|72088128|ref|XP_788466.1|	PREDICTED: selenocysteine lyase-like [Strongylocentrotus purpuratus]	60%	_	_	_	_	_	_	_	K01763	SCLY
comp8368_c0_seq1	917	113-2863(+)	gi|358337827|dbj|GAA56149.1|	SH2 domain-containing adapter protein F [Clonorchis sinensis]	75%	_	_	_	_	_	_	_	None	_
comp9652_c0_seq1	125	85-459(-)	_	_	_	_	_	_	_	_	_	_	None	_
comp3623_c0_seq1	478	39-1472(+)	gi|405950408|gb|EKC18399.1|	Feline leukemia virus subgroup C receptor-related protein 2 [Crassostrea gigas]	66%	_	_	_	_	_	_	_	K08220	FLVCR, SLC49A1_2
comp14559_c0_seq1	187	2-565(+)	_	_	_	_	_	_	_	_	_	_	None	_
comp11291_c0_seq3	113	63-401(-)	gi|346318529|gb|EGX88132.1|	STE20 kinase [Cordyceps militaris CM01]	58%	GO:0016740	_	_	_	_	_	_	K08836	SLK
comp11747_c0_seq1	1086	181-3438(-)	gi|157125482|ref|XP_001654351.1|	neurogenic locus notch (notch) [Aedes aegypti]	64%	_	_	_	_	_	_	_	K02599	NOTCH
comp16576_c0_seq1	81	333-575(-)	gi|189242169|ref|XP_001813423.1|	PREDICTED: similar to predicted protein, partial [Tribolium castaneum]	65%	_	_	_	_	_	_	_	None	_
comp2535_c0_seq1	277	105-935(-)	_	_	_	_	_	_	_	_	_	_	None	_
comp4023_c0_seq1	456	160-1527(-)	gi|342837649|tpg|DAA34915.1|	TPA_inf: C3H-zinc finger-containing protein 1 [Schmidtea mediterranea]	97%	GO:0008270;GO:0003676	_	_	_	_	_	_	None	_
comp9330_c0_seq1	696	73-2160(-)	gi|47220896|emb|CAG03103.1|	unnamed protein product [Tetraodon nigroviridis]	57%	GO:0007155;GO:0004713;GO:0005524;GO:0016021;GO:0006468	_	_	_	_	_	_	K05125	DDR2, TKT
comp2083_c0_seq1	219	87-743(-)	gi|242021173|ref|XP_002431020.1|	maf protein, putative [Pediculus humanus corporis]	64%	_	_	_	_	_	_	_	K06287	maf
comp5473_c0_seq1	195	1-585(+)	gi|156550791|ref|XP_001607255.1|	PREDICTED: dnaJ homolog subfamily A member 1-like isoform 2 [Nasonia vitripennis]	63%	GO:0005488	_	_	_	_	_	_	K09502	DNAJA1
comp1887_c0_seq2	379	49-1185(+)	gi|342837647|tpg|DAA34914.1|	TPA_inf: Y box protein 4-like protein [Schmidtea mediterranea]	96%	GO:0010494;GO:0045892;GO:0003723;GO:0070937;GO:0000398;GO:0003690;GO:0006366;GO:0071204;GO:0070934;GO:0005515;GO:0005667;GO:0005689;GO:0048856;GO:0045449;GO:0003700	8090.ENSORLP00000005291	Y-box binding protein	90.00%	COG1278	_	_	K06099	CSDA, ZONAB
comp859_c0_seq1	259	17-793(-)	gi|405958949|gb|EKC25028.1|	Protein CLN8 [Crassostrea gigas]	65%	GO:0060041;GO:0016020;GO:0044257;GO:0007006;GO:0051348;GO:0007040;GO:0051935;GO:0043231;GO:0021523;GO:0035176;GO:0050884;GO:0008361;GO:0043066;GO:0045494;GO:0050881;GO:0006644;GO:0008306;GO:0007628;GO:0050885;GO:0044444;GO:0001306;GO:0060052	_	_	_	_	_	_	K12360	CLN8
comp4874_c0_seq1	369	115-1221(-)	_	_	_	_	_	_	_	_	_	_	None	_
comp4085_c0_seq1	313	2-943(+)	_	_	_	_	_	_	_	_	_	_	None	_
comp5276_c0_seq1	499	42-1538(+)	gi|358334407|dbj|GAA34736.2|	protein phosphatase 5 [Clonorchis sinensis]	87%	GO:0005634;GO:0046872;GO:0004721;GO:0006470;GO:0005737	7460.XP_624242	protein phosphatase D3	82.80%	COG0639	_	_	K04460	PPP5C, PP5
comp17991_c0_seq1	124	62-433(-)	_	_	_	_	_	_	_	_	_	_	None	_
comp11125_c0_seq1	992	354-3329(-)	gi|405951188|gb|EKC19122.1|	Glutamate [NMDA]	83%	GO:0030054;GO:0006811;GO:0035235;GO:0005234;GO:0004970;GO:0016021;GO:0007268;GO:0030288;GO:0005886;GO:0045211	_	_	_	_	_	_	K05208	GRIN1
comp7665_c0_seq1	260	2-781(+)	gi|386783927|gb|AFJ24858.1|	hypothetical protein, partial [Schmidtea mediterranea]	77%	GO:0070011	_	_	_	_	_	_	None	_
comp6437_c0_seq1	249	1-747(-)	gi|289742825|gb|ADD20160.1|	40S ribosomal protein SA [Glossina morsitans morsitans]	75%	GO:0016020;GO:0030686;GO:0006407;GO:0000461;GO:0000447;GO:0000028;GO:0006412;GO:0003735;GO:0022627	_	_	_	_	_	_	K02998	RP-SAe, RPS0
comp8894_c0_seq3	156	25-492(+)	_	_	_	_	_	_	_	_	_	_	None	_
comp7784_c0_seq1	143	63-491(-)	_	_	_	_	_	_	_	_	_	_	None	_
comp16102_c0_seq1	540	2-1621(-)	_	_	_	_	_	_	_	_	_	_	None	_
comp2471_c0_seq1	422	80-1345(+)	gi|147901776|ref|NP_001091372.1|	Wiskott-Aldrich syndrome [Xenopus laevis]	45%	_	_	_	_	_	_	_	K05747	WAS
comp17839_c0_seq1	128	3-386(-)	_	_	_	_	_	_	_	_	_	_	None	_
comp16073_c0_seq1	359	2-1081(+)	gi|386783897|gb|AFJ24843.1|	leucine rich repeat and fibronectin type III domain containing-1, partial [Schmidtea mediterranea]	83%	_	_	_	_	_	_	_	None	_
comp5035_c0_seq1	392	85-1260(+)	_	_	_	_	_	_	_	_	_	_	None	_
comp27525_c0_seq1	69	1-207(+)	_	_	_	_	_	_	_	_	_	_	None	_
comp25413_c0_seq1	126	3-383(+)	_	_	_	_	_	_	_	_	_	_	None	_
comp14486_c0_seq1	190	1-570(-)	_	_	_	_	_	_	_	_	_	_	None	_
comp11658_c0_seq1	427	1-1284(+)	gi|395459734|gb|AFN65700.1|	PICK1 [Aplysia californica]	73%	GO:0007205;GO:0050803;GO:0051260;GO:0007243;GO:0046875;GO:0042734;GO:0005739;GO:0005886;GO:0016887;GO:0006605;GO:0043113;GO:0042802;GO:0030971;GO:0006468;GO:0014069;GO:0048471;GO:0005080;GO:0035256;GO:0008022;GO:0019904;GO:0007275;GO:0005794;GO:0043234;GO:0006200;GO:0051020;GO:0015872	_	_	_	_	_	_	None	_
comp5880_c0_seq4	170	3-512(-)	_	_	_	_	_	_	_	_	_	_	None	_
comp2361_c0_seq1	177	73-603(+)	gi|213512770|ref|NP_001134753.1|	Vacuolar protein-sorting-associated protein 25 [Salmo salar]	79%	GO:0006810	7668.XP_001175512	similar to LOC407684 protein	75.14%	_	KOG4068	_	K12189	VPS25, EAP20
comp11978_c0_seq1	140	41-460(-)	_	_	_	_	_	_	_	_	_	_	None	_
comp8134_c0_seq1	191	246-818(-)	gi|18404002|ref|NP_566742.1|	RING/FYVE/PHD zinc finger-containing protein [Arabidopsis thaliana]	65%	GO:0005634;GO:0035064	3702.AT3G24010.1-P	ING1 (INHIBITOR OF GROWTH 1); DNA binding / methylated histone residue binding; ING1 encodes [...]	77.78%	COG5034	_	_	K11319	ING3
comp951_c0_seq1	126	132-509(-)	gi|256072560|ref|XP_002572603.1|	hypothetical protein [Schistosoma mansoni]	69%	_	_	_	_	_	_	_	None	_
comp2184_c0_seq1	424	78-1349(-)	gi|148356703|dbj|BAF63024.1|	adaptor-related protein complex 1 mu 1 subunit [Dugesia japonica]	100%	GO:0005765;GO:0050690;GO:0016044;GO:0030131;GO:0000139;GO:0006886;GO:0032588;GO:0005515;GO:0019886;GO:0005829;GO:0030665;GO:0006892;GO:0019048;GO:0035646;GO:0032438	_	_	_	_	_	_	K12393	AP1M
comp4264_c0_seq1	363	32-1120(+)	_	_	_	_	_	_	_	_	_	_	None	_
comp26231_c0_seq1	103	44-352(-)	_	_	_	_	_	_	_	_	_	_	None	_
comp19723_c0_seq1	213	2-640(-)	gi|358340727|dbj|GAA28560.2|	denticleless protein, partial [Clonorchis sinensis]	65%	_	_	_	_	_	_	_	K11790	DTL, CDT2, DCAF2
comp12488_c0_seq1	376	9-1136(-)	gi|17647815|ref|NP_523671.1|	cAMP-dependent protein kinase R2, isoform A [Drosophila melanogaster]	63%	GO:0005515;GO:0048148;GO:0045475;GO:0006468;GO:0005737;GO:0007411;GO:0048149	_	_	_	_	_	_	K04739	PRKAR
comp3846_c0_seq1	130	119-508(+)	gi|256083595|ref|XP_002578027.1|	hypothetical protein [Schistosoma mansoni]	58%	_	_	_	_	_	_	_	None	_
comp20145_c0_seq1	191	1-573(-)	gi|291221631|ref|XP_002730823.1|	PREDICTED: Gap-Pol polyprotein-like [Saccoglossus kowalevskii]	64%	_	_	_	_	_	_	_	None	_
comp15829_c0_seq1	534	1-1602(+)	gi|405975209|gb|EKC39790.1|	LIM/homeobox protein Lhx5 [Crassostrea gigas]	74%	GO:0003677;GO:0046872	_	_	_	_	_	_	K09372	LHX1_5
comp12372_c0_seq1	120	37-396(-)	gi|149411856|ref|XP_001511234.1|	PREDICTED: chromosome transmission fidelity protein 8 homolog [Ornithorhynchus anatinus]	59%	_	_	_	_	_	_	_	K11270	CTF8
comp11630_c0_seq2	154	110-574(+)	_	_	_	_	_	_	_	_	_	_	None	_
comp7719_c0_seq1	261	13-795(-)	gi|291407883|ref|XP_002720175.1|	PREDICTED: NFKB activating protein [Oryctolagus cuniculus]	61%	GO:0000122;GO:0071425;GO:0019827;GO:0000785;GO:0031490;GO:0030851;GO:0033077	_	_	_	_	_	_	None	_
comp10324_c0_seq3	112	2-337(+)	_	_	_	_	_	_	_	_	_	_	None	_
comp8128_c0_seq1	110	1-330(-)	_	_	_	_	_	_	_	_	_	_	None	_
comp25157_c0_seq1	145	2-439(+)	_	_	_	_	_	_	_	_	_	_	None	_
comp14254_c0_seq1	114	1-342(+)	_	_	_	_	_	_	_	_	_	_	None	_
comp13675_c0_seq1	1239	1-3717(-)	gi|345483871|ref|XP_001600408.2|	PREDICTED: UPF0378 protein KIAA0100-like [Nasonia vitripennis]	53%	_	_	_	_	_	_	_	None	_
comp13919_c0_seq1	258	3-776(-)	gi|357608218|gb|EHJ65880.1|	Putative GTP-binding protein 5 [Danaus plexippus]	66%	GO:0005488	_	_	_	_	_	_	K03979	obg
comp881_c0_seq1	97	2-292(+)	_	_	_	_	_	_	_	_	_	_	None	_
comp7052_c0_seq3	834	108-2609(-)	gi|256079075|ref|XP_002575816.1|	dynamin [Schistosoma mansoni]	90%	GO:0006184;GO:0042802;GO:0003924;GO:0005543;GO:0030117;GO:0006898;GO:0007032;GO:0005525	_	_	_	_	_	_	K01528	DNM
comp25097_c0_seq2	258	1-774(-)	_	_	_	_	_	_	_	_	_	_	None	_
comp19997_c0_seq1	147	3-443(+)	_	_	_	_	_	_	_	_	_	_	K04805	CHRNA3
comp7278_c0_seq1	439	30-1346(-)	gi|358253084|dbj|GAA51936.1|	potassium channel subfamily K invertebrate [Clonorchis sinensis]	78%	GO:0006937;GO:0005887;GO:0005267;GO:0071805;GO:0055120;GO:0036195	6239.F34D6.3	sup-9 encodes one of 44 C. elegans TWK (two-P domain K+) potassium channel subunits that con [...]	77.60%	COG1226	_	_	K05323	KCNKN
comp25692_c0_seq1	122	1-369(+)	_	_	_	_	_	_	_	_	_	_	None	_
comp2973_c0_seq1	177	20-550(+)	gi|172051056|gb|ACB70303.1|	N-acetyltransferase [Ornithodoros coriaceus]	80%	GO:0004596;GO:0042967	6945.ISCW011305-PA	N-acetyltransferase, putative	82.08%	COG0456	KOG3234	_	K00670	E2.3.1.88
comp20086_c0_seq2	469	1-1407(+)	_	_	_	_	_	_	_	_	_	_	None	_
comp1340_c0_seq1	301	67-969(+)	gi|358333965|dbj|GAA27854.2|	secretory carrier-associated membrane protein 2, partial [Clonorchis sinensis]	64%	_	_	_	_	_	_	_	K08823	CLK
comp14877_c0_seq2	365	3-1097(+)	gi|269784963|ref|NP_001161633.1|	porcupine-like protein [Saccoglossus kowalevskii]	61%	GO:0016020	_	_	_	_	_	_	K00181	PPN
comp5987_c0_seq2	709	1-2130(+)	gi|353230735|emb|CCD77152.1|	hypothetical protein Smp_194530 [Schistosoma mansoni]	62%	GO:0050794;GO:0016310;GO:0016301;GO:0044238;GO:0005488	_	_	_	_	_	_	K00939	E2.7.4.3, adk
comp15422_c0_seq1	143	2-433(+)	gi|292611895|ref|XP_001341895.3|	PREDICTED: multidrug resistance-associated protein 1 isoform 1 [Danio rerio]	62%	_	_	_	_	_	_	_	K05665	ABCC1
comp11386_c0_seq4	100	635-934(+)	gi|147899382|ref|NP_001090259.1|	tRNA methyltransferase 1 homolog (S. cerevisiae)-like [Xenopus laevis]	64%	_	_	_	_	_	_	_	None	_
comp5094_c0_seq4	120	3-365(+)	gi|40287630|gb|AAR83924.1|	flamingo 1, partial [Gallus gallus]	60%	GO:0007165	_	_	_	_	_	_	K04600	CELSR1
comp6103_c0_seq1	424	26-1297(-)	gi|256052238|ref|XP_002569682.1|	hypothetical protein [Schistosoma mansoni]	81%	GO:0007399;GO:0006333;GO:0006338;GO:0005730;GO:0016514;GO:0071565	_	_	_	_	_	_	K11340	ACTL6A, INO80K
comp15917_c0_seq4	150	3-452(-)	_	_	_	_	_	_	_	_	_	_	None	_
comp7956_c0_seq5	105	119-433(-)	_	_	_	_	_	_	_	_	_	_	None	_
comp7155_c0_seq1	455	44-1408(-)	gi|183231472|ref|XP_001913577.1|	hypothetical protein [Entamoeba histolytica HM-1:IMSS]	52%	GO:0010467;GO:0034645;GO:0044238	_	_	_	_	_	_	None	_
comp1738_c0_seq1	253	2-760(+)	gi|395533481|ref|XP_003768788.1|	PREDICTED: mannose-P-dolichol utilization defect 1 protein [Sarcophilus harrisii]	73%	GO:0043231;GO:0009312;GO:0044444	_	_	_	_	_	_	K09660	MPDU1
comp12892_c0_seq3	116	61-408(-)	_	_	_	_	_	_	_	_	_	_	None	_
comp7505_c0_seq1	358	57-1130(+)	gi|256085599|ref|XP_002579004.1|	short-chain dehydrogenase/reductase [Schistosoma mansoni]	64%	_	_	_	_	_	_	_	None	_
comp5667_c0_seq3	202	1-606(+)	_	_	_	_	_	_	_	_	_	_	None	_
comp12034_c0_seq1	668	120-2123(-)	gi|358333268|dbj|GAA51812.1|	anosmin-1 [Clonorchis sinensis]	50%	GO:0030182	_	_	_	_	_	_	None	_
comp8554_c0_seq1	366	1-1098(+)	gi|345490648|ref|XP_001601972.2|	PREDICTED: neuropeptide Y receptor type 2 [Nasonia vitripennis]	56%	_	_	_	_	_	_	_	K04209	NPYNR
comp820_c0_seq1	272	125-940(-)	gi|56755505|gb|AAW25931.1|	SJCHGC06488 protein [Schistosoma hypothetical protein [Schistosoma japonicum]	85%	GO:0016020	45351.JGI177481	hypothetical protein	87.29%	COG0330	_	_	None	_
comp19494_c0_seq1	166	2-499(-)	gi|241735351|ref|XP_002413926.1|	hypothetical protein IscW_ISCW022271 [Ixodes scapularis]	63%	_	_	_	_	_	_	_	None	_
comp3420_c0_seq1	456	77-1444(+)	gi|146197845|dbj|BAF57634.1|	rnpc2 protein [Dugesia japonica]	100%	GO:0000166;GO:0003676	_	_	_	_	_	_	K13091	RBM39, RNPC2
comp22890_c0_seq1	158	2-478(+)	_	_	_	_	_	_	_	_	_	_	None	_
comp7772_c0_seq1	194	1-582(+)	gi|224090173|ref|XP_002308948.1|	predicted protein [Populus predicted protein [Populus trichocarpa]	59%	GO:0005634;GO:0006464;GO:0005829;GO:0070773	_	_	_	_	_	_	None	_
comp13102_c0_seq1	299	1-897(-)	gi|221101953|ref|XP_002168953.1|	PREDICTED: similar to predicted protein, partial [Hydra magnipapillata]	46%	GO:0016787	_	_	_	_	_	_	K09638	TMPRSS7
comp28246_c0_seq1	80	1-240(-)	_	_	_	_	_	_	_	_	_	_	None	_
comp19768_c0_seq1	209	3-629(-)	_	_	_	_	_	_	_	_	_	_	None	_
comp22695_c0_seq1	138	2-415(-)	_	_	_	_	_	_	_	_	_	_	None	_
comp6580_c0_seq2	231	21-713(-)	_	_	_	_	_	_	_	_	_	_	None	_
comp30229_c0_seq1	80	36-275(-)	gi|221118874|ref|XP_002167815.1|	PREDICTED: similar to zinc finger protein [Hydra magnipapillata]	65%	GO:0005488	_	_	_	_	_	_	K15107	SLC25A18_22, GC
comp23571_c0_seq1	134	3-404(-)	_	_	_	_	_	_	_	_	_	_	None	_
comp15136_c0_seq2	285	13-867(+)	gi|260830800|ref|XP_002610348.1|	hypothetical protein BRAFLDRAFT_277757 [Branchiostoma floridae]	77%	GO:0005524;GO:0009069;GO:0004692;GO:0006468;GO:0030553	_	_	_	_	_	_	K07376	PRKG
comp24335_c0_seq1	145	1-435(+)	gi|349939157|dbj|GAA29696.1|	casein kinase I isoform delta [Clonorchis sinensis]	80%	GO:0000287;GO:0005524;GO:0009069;GO:0042277;GO:0046777;GO:0004674;GO:0001948;GO:0051219	_	_	_	_	_	_	K08958	CSNK1G
comp20209_c0_seq1	100	1-300(-)	_	_	_	_	_	_	_	_	_	_	None	_
comp8405_c0_seq1	137	3-413(-)	_	_	_	_	_	_	_	_	_	_	None	_
comp5665_c0_seq4	442	2-1327(+)	gi|340375770|ref|XP_003386407.1|	PREDICTED: phosphatidylinositol 3-kinase regulatory subunit gamma-like [Amphimedon queenslandica]	61%	_	_	_	_	_	_	_	K02649	PIK3R
comp25366_c0_seq1	177	3-533(-)	gi|21954540|dbj|BAC06342.1|	DjGluR1 [Dugesia japonica]	97%	GO:0016020;GO:0035235;GO:0007268;GO:0004970;GO:0005234;GO:0006811	_	_	_	_	_	_	None	_
comp1380_c0_seq3	410	37-1266(-)	gi|256072472|ref|XP_002572559.1|	lipase 1; sterol esterase 1; sterol esterase 2 [Schistosoma mansoni]	67%	GO:0001666	_	_	_	_	_	_	K01052	LIPA
comp1252_c0_seq1	398	3-1196(+)	gi|16758674|ref|NP_446276.1|	casein kinase II subunit alpha [Rattus norvegicus]	88%	GO:0043154;GO:0005524;GO:0047485;GO:0006355;GO:0005956;GO:0042127;GO:0019888;GO:0061077;GO:0051879;GO:0005829;GO:0007411;GO:0071174;GO:0001558;GO:0009069;GO:0016580;GO:0046777;GO:0016342;GO:0030177;GO:0016581;GO:0004674;GO:0031519;GO:0008013	10116.ENSRNOP00000007558	Casein kinase II subunit alpha (CK II)(EC 2.7.11.1); Casein kinases are operationally define [...]	93.78%	COG0515	_	_	K03097	CSNK2A
comp14109_c0_seq1	384	1-1152(-)	gi|405977372|gb|EKC41829.1|	Cyclic AMP-responsive element-binding protein 3-like protein 2 [Crassostrea gigas]	85%	GO:0006986;GO:0034976;GO:0045893;GO:0046983;GO:0002062;GO:0005667;GO:0035497;GO:0016021;GO:0043565;GO:0005789;GO:0006888;GO:0045449;GO:0003700	_	_	_	_	_	_	K09048	CREB3
comp9320_c0_seq1	195	59-643(+)	_	_	_	_	_	_	_	_	_	_	None	_
comp7318_c0_seq2	131	2-394(-)	_	_	_	_	_	_	_	_	_	_	None	_
comp18099_c0_seq1	128	2-388(+)	gi|118404680|ref|NP_001072623.1|	serine/threonine-protein kinase 10 [Xenopus (Silurana) tropicalis]	55%	GO:0071593;GO:0004672;GO:0006468;GO:2000401;GO:0005488	_	_	_	_	_	_	K08837	STK10, LOK
comp10704_c0_seq1	242	2-727(-)	_	_	_	_	_	_	_	_	_	_	None	_
comp404_c2_seq1	80	3-242(-)	gi|386783795|gb|AFJ24792.1|	TNF receptor associated factor-2, partial [Schmidtea mediterranea]	58%	_	_	_	_	_	_	_	None	_
comp21052_c0_seq1	114	54-395(-)	gi|327272165|ref|XP_003220856.1|	PREDICTED: tubulin alpha-8 chain-like [Anolis carolinensis]	82%	_	_	_	_	_	_	_	K07374	TUBA
comp5638_c0_seq1	188	132-698(+)	gi|405963082|gb|EKC28686.1|	Palmitoyltransferase ZDHHC3 [Crassostrea gigas]	72%	GO:0046872	_	_	_	_	_	_	None	_
comp10552_c0_seq1	211	99-731(+)	_	_	_	_	_	_	_	_	_	_	None	_
comp17823_c0_seq1	243	2-733(+)	gi|223585702|gb|ACM91724.1|	90 kDa heat shock protein [Dugesia japonica]	90%	GO:0006457;GO:0005524;GO:0051082;GO:0006950;GO:0005737	_	_	_	_	_	_	K04079	htpG, HSP90A
comp15840_c0_seq1	451	1-1353(-)	_	_	_	_	_	_	_	_	_	_	None	_
comp10738_c0_seq1	627	25-1908(+)	gi|390338694|ref|XP_780870.3|	PREDICTED: CLK4-associating serine/arginine rich protein-like [Strongylocentrotus purpuratus]	51%	_	_	_	_	_	_	_	K13168	SFRS16
comp13154_c0_seq1	494	59-1540(+)	gi|357615970|gb|EHJ69929.1|	hypothetical protein KGM_17196 [Danaus plexippus]	73%	GO:0016616;GO:0000166	59729.ENSTGUP00000009097	UDP-glucose 6-dehydrogenase (UDP-Glc dehydrogenase)(UDP-GlcDH)(UDPGDH)(EC 1.1.1.22) [Taeniop [...]	75.38%	COG1004	_	_	K00012	UGDH, ugd
comp18853_c0_seq1	169	3-512(+)	_	_	_	_	_	_	_	_	_	_	None	_
comp24669_c0_seq1	122	1-366(-)	_	_	_	_	_	_	_	_	_	_	None	_
comp9140_c0_seq1	331	22-1014(-)	_	_	_	_	_	_	_	_	_	_	None	_
comp6543_c0_seq1	409	33-1259(-)	gi|256077696|ref|XP_002575137.1|	hypothetical protein [Schistosoma mansoni]	62%	_	_	_	_	_	_	_	None	_
comp13483_c0_seq1	551	3-1655(-)	gi|358253132|dbj|GAA52196.1|	zinc finger protein 541, partial [Clonorchis sinensis]	87%	GO:0008270;GO:0005622;GO:0003676	7425.XP_001607353	similar to ENSANGP00000026266	77.63%	COG5048	_	_	None	_
comp8424_c0_seq1	877	88-2718(-)	gi|242022838|ref|XP_002431845.1|	oxysterol-binding protein 3, putative [Pediculus humanus corporis]	68%	_	_	_	_	_	_	_	None	_
comp14835_c0_seq1	165	1-495(-)	gi|47227679|emb|CAG09676.1|	unnamed protein product [Tetraodon nigroviridis]	65%	GO:0004672;GO:0009987	_	_	_	_	_	_	K05125	DDR2, TKT
comp9989_c0_seq8	318	1-954(-)	_	_	_	_	_	_	_	_	_	_	None	_
comp17204_c0_seq1	216	2-649(+)	gi|405952218|gb|EKC20056.1|	DnaJ-like protein subfamily B member 13 [Crassostrea gigas]	80%	GO:0005515	_	_	_	_	_	_	K09519	DNAJB13
comp6335_c0_seq1	374	83-1204(+)	_	_	_	_	_	_	_	_	_	_	None	_
comp13726_c0_seq2	180	2-541(-)	gi|47229700|emb|CAG06896.1|	unnamed protein product [Tetraodon nigroviridis]	65%	GO:0006511;GO:0016579;GO:0005622;GO:0004221	_	_	_	_	_	_	K08588	BAP1, UCHL2
comp16044_c0_seq1	294	2-883(-)	_	_	_	_	_	_	_	_	_	_	None	_
comp4473_c0_seq1	127	115-495(-)	gi|386783837|gb|AFJ24813.1|	GRB2 associated binding protein-1 [Schmidtea mediterranea]	76%	_	_	_	_	_	_	_	None	_
comp12880_c0_seq2	226	12-689(-)	gi|405959253|gb|EKC25309.1|	Myosin-VI [Crassostrea gigas]	83%	GO:0003779;GO:0005524;GO:0003774;GO:0016459	_	_	_	_	_	_	K10358	MYO6
comp9872_c0_seq1	486	2-1462(+)	gi|253971109|gb|ACT37385.1|	taurocyamine kinase [Paragonimus westermani]	75%	GO:0008152;GO:0000166;GO:0016301	_	_	_	_	_	_	K00933	E2.7.3.2
comp17061_c0_seq1	158	11-484(-)	gi|377692386|gb|AFB74722.1|	POC5, partial [Schmidtea mediterranea]	68%	_	_	_	_	_	_	_	None	_
comp5815_c0_seq2	199	402-998(-)	gi|160358329|ref|NP_001027627.1|	calumenin homologue precursor [Ciona intestinalis]	57%	GO:0043231;GO:0044444	_	_	_	_	_	_	None	_
comp13473_c0_seq1	500	139-1638(-)	gi|256078002|ref|XP_002575287.1|	Spectrin beta chain brain 3 (Spectrin non-erythroid beta chain 3) (Beta-IV spectrin) [Schistosoma mansoni]	66%	GO:0005488	_	_	_	_	_	_	K06115	SPTB
comp11767_c0_seq1	319	2-961(+)	_	_	_	_	_	_	_	_	_	_	None	_
comp942_c0_seq1	510	2-1531(+)	gi|358338437|dbj|GAA30677.2|	apoptosis inhibitor 5, partial [Clonorchis sinensis]	56%	_	_	_	_	_	_	_	None	_
comp12915_c0_seq1	568	1-1704(-)	_	_	_	_	_	_	_	_	_	_	None	_
comp1061_c0_seq1	197	83-673(-)	gi|133874732|gb|ABO40830.1|	peptidoglycan recognition protein long form [Biomphalaria glabrata]	70%	_	_	_	_	_	_	_	K01446	E3.5.1.28
comp4860_c0_seq1	333	83-1081(-)	gi|241308258|ref|XP_002407753.1|	D-amino acid oxidase, putative [Ixodes scapularis]	59%	GO:0016491	_	_	_	_	_	_	K00273	E1.4.3.3, DAO
comp3323_c0_seq1	242	2-727(-)	_	_	_	_	_	_	_	_	_	_	None	_
[truncated: 21,889 more rows]
