# Supplementary material for: De Novo Transcriptome Analysis Provides Insights into Immune Related Genes and the RIG-I-Like Receptor Signaling Pathway in the Freshwater Planarian (Dugesia japonica)
Source: PLoS One. 2016 Mar 17;11(3):e0151597. doi: 10.1371/journal.pone.0151597 (PMC4795655; doi:10.1371/journal.pone.0151597)
Supplement: S5 File — (XLSX) [file pone.0151597.s005.xlsx]

## Sheet: 工作表1
Description: The number in "GREEN" color is the number of genes associated to the GO term. From left to right, they are number of the first and second input file. The float in color of "RED" is the percentage of the associated gene number to the total provided gene number. They are also in the same order of the gene number. The float of "BLUE" is the p-value of Pearson Chi-Square test between the…
Cellular Component:
119:55 (1.5:1.7) [0.459] GO:0005576 extracellular region
4370:2185 (54.1:66.0) [0.000] GO:0005623 cell
1:0 (0.0:0.0) [Ml] GO:0019012 virion
578:180 (7.2:5.4) [0.001] GO:0031974 membrane-enclosed lumen
133:86 (1.6:2.6) [0.001] GO:0031975 envelope
1485:483 (18.4:14.6) [0.000] GO:0032991 macromolecular complex
2579:1259 (31.9:38.0) [0.000] GO:0043226 organelle
62:37 (0.8:1.1) [0.068] GO:0044421 extracellular region part
1522:651 (18.8:19.6) [0.317] GO:0044422 organelle part
96:58 (1.2:1.8) [0.018] GO:0044456 synapse part
4368:2185 (54.1:66.0) [0.000] GO:0044464 cell part
164:88 (2.0:2.7) [0.039] GO:0045202 synapse
5:0 (0.1:0.0) [Ml] GO:0055044 symplast
------------------------------------
Total: 13
Biological Process:
287:173 (3.6:5.2) [0.000] GO:0000003 reproduction
10:4 (0.1:0.1) [Ml] GO:0001906 cell killing
240:70 (3.0:2.1) [0.011] GO:0002376 immune system process
3699:1310 (45.8:39.5) [0.000] GO:0008152 metabolic process
81:0 (1.0:0.0) [0.000] GO:0008371 obsolete biological process
4772:1877 (59.1:56.7) [0.018] GO:0009987 cellular process
509:224 (6.3:6.8) [0.362] GO:0010926 anatomical structure formation
71:6 (0.9:0.2) [0.000] GO:0016032 viral reproduction
987:458 (12.2:13.8) [0.019] GO:0016043 cellular component organization
260:114 (3.2:3.4) [0.545] GO:0016265 death
260:138 (3.2:4.2) [0.012] GO:0022414 reproductive process
73:50 (0.9:1.5) [0.005] GO:0022610 biological adhesion
1318:773 (16.3:23.3) [0.000] GO:0032501 multicellular organismal process
1173:666 (14.5:20.1) [0.000] GO:0032502 developmental process
171:143 (2.1:4.3) [0.000] GO:0040007 growth
205:159 (2.5:4.8) [0.000] GO:0040011 locomotion
2006:837 (24.8:25.3) [0.627] GO:0043473 pigmentation
560:194 (6.9:5.9) [0.036] GO:0044085 cellular component biogenesis
21:18 (0.3:0.5) [0.019] GO:0048511 rhythmic process
853:411 (10.6:12.4) [0.004] GO:0050896 response to stimulus
1496:702 (18.5:21.2) [0.001] GO:0051179 localization
1334:579 (16.5:17.5) [0.211] GO:0051234 establishment of localization
119:51 (1.5:1.5) [0.791] GO:0051704 multi-organism process
2142:907 (26.5:27.4) [0.344] GO:0065007 biological regulation
------------------------------------
Total: 24
Molecular Function:
3970:1421 (49.1:42.9) [0.000] GO:0003824 catalytic activity
216:66 (2.7:2.0) [0.034] GO:0005198 structural molecule activity
584:310 (7.2:9.4) [0.000] GO:0005215 transporter activity
4198:1989 (52.0:60.0) [0.000] GO:0005488 binding
0:1 (0.0:0.0) [Ml] GO:0008369 obsolete molecular function
31:28 (0.4:0.8) [0.002] GO:0009055 electron carrier activity
6:9 (0.1:0.3) [Ml] GO:0015457 auxiliary transport protein activity
25:4 (0.3:0.1) [0.069] GO:0016209 antioxidant activity
2:1 (0.0:0.0) [Ml] GO:0016530 metallochaperone activity
179:74 (2.2:2.2) [0.953] GO:0030234 enzyme regulator activity
218:132 (2.7:4.0) [0.000] GO:0030528 transcription regulator activity
1:1 (0.0:0.0) [Ml] GO:0042056 chemoattractant activity
61:19 (0.8:0.6) [0.292] GO:0045182 translation regulator activity
246:169 (3.0:5.1) [0.000] GO:0060089 molecular transducer activity
------------------------------------
Total: 14
========================================
Total GO terms in three ontologies: 51

## Sheet: 工作表2
	Dj-BS transcript number	Dj-Qintranscript number	Dj-BS transcript percentage	Dj-Qin transcript percentage	P-value	GO ID
reproduction	287	173	3.6	5.2	0	GO:0000003
cell killing	10	4	0.1	0.1	Ml	GO:0001906
immune system process	240	70	3	2.1	0.011	GO:0002376
catalytic activity	3970	1421	49.1	42.9	0	GO:0003824
structural molecule activity	216	66	2.7	2	0.034	GO:0005198
transporter activity	584	310	7.2	9.4	0	GO:0005215
binding	4198	1989	52	60	0	GO:0005488
extracellular region	119	55	1.5	1.7	0.459	GO:0005576
cell	4370	2185	54.1	66	0	GO:0005623
metabolic process	3699	1310	45.8	39.5	0	GO:0008152
obsolete molecular function	0	1	0	0	Ml	GO:0008369
obsolete biological process	81	0	1	0	0	GO:0008371
electron carrier activity	31	28	0.4	0.8	0.002	GO:0009055
cellular process	4772	1877	59.1	56.7	0.018	GO:0009987
anatomical structure formation	509	224	6.3	6.8	0.362	GO:0010926
auxiliary transport protein activity	6	9	0.1	0.3	Ml	GO:0015457
viral reproduction	71	6	0.9	0.2	0	GO:0016032
cellular component organization	987	458	12.2	13.8	0.019	GO:0016043
antioxidant activity	25	4	0.3	0.1	0.069	GO:0016209
death	260	114	3.2	3.4	0.545	GO:0016265
metallochaperone activity	2	1	0	0	Ml	GO:0016530
virion	1	0	0	0	Ml	GO:0019012
reproductive process	260	138	3.2	4.2	0.012	GO:0022414
biological adhesion	73	50	0.9	1.5	0.005	GO:0022610
enzyme regulator activity	179	74	2.2	2.2	0.953	GO:0030234
transcription regulator activity	218	132	2.7	4	0	GO:0030528
membrane-enclosed lumen	578	180	7.2	5.4	0.001	GO:0031974
envelope	133	86	1.6	2.6	0.001	GO:0031975
multicellular organismal process	1318	773	16.3	23.3	0	GO:0032501
developmental process	1173	666	14.5	20.1	0	GO:0032502
macromolecular complex	1485	483	18.4	14.6	0	GO:0032991
growth	171	143	2.1	4.3	0	GO:0040007
locomotion	205	159	2.5	4.8	0	GO:0040011
chemoattractant activity	1	1	0	0	Ml	GO:0042056
organelle	2579	1259	31.9	38	0	GO:0043226
pigmentation	2006	837	24.8	25.3	0.627	GO:0043473
cellular component biogenesis	560	194	6.9	5.9	0.036	GO:0044085
extracellular region part	62	37	0.8	1.1	0.068	GO:0044421
organelle part	1522	651	18.8	19.6	0.317	GO:0044422
synapse part	96	58	1.2	1.8	0.018	GO:0044456
cell part	4368	2185	54.1	66	0	GO:0044464
translation regulator activity	61	19	0.8	0.6	0.292	GO:0045182
synapse	164	88	2	2.7	0.039	GO:0045202
rhythmic process	21	18	0.3	0.5	0.019	GO:0048511
response to stimulus	853	411	10.6	12.4	0.004	GO:0050896
localization	1496	702	18.5	21.2	0.001	GO:0051179
establishment of localization	1334	579	16.5	17.5	0.211	GO:0051234
multi-organism process	119	51	1.5	1.5	0.791	GO:0051704
symplast	5	0	0.1	0	Ml	GO:0055044
molecular transducer activity	246	169	3	5.1	0	GO:0060089
biological regulation	2142	907	26.5	27.4	0.344	GO:0065007
