# Supplementary material for: De Novo Transcriptome Analysis Provides Insights into Immune Related Genes and the RIG-I-Like Receptor Signaling Pathway in the Freshwater Planarian (Dugesia japonica)
Source: PLoS One. 2016 Mar 17;11(3):e0151597. doi: 10.1371/journal.pone.0151597 (PMC4795655; doi:10.1371/journal.pone.0151597)
Supplement: S6 File — (ZIP) [file pone.0151597.s006.zip]

Archive with 16 entries (15 files):
- S file 6/
- S file 6/S4-1.jpg
- S file 6/S4-10.jpg
- S file 6/S4-11.jpg
- S file 6/S4-12.jpg
- S file 6/S4-13.jpg
- S file 6/S4-14.jpg
- S file 6/S4-15.jpg
- S file 6/S4-2.jpg
- S file 6/S4-3.jpg
- S file 6/S4-4.jpg
- S file 6/S4-5.jpg
- S file 6/S4-6.jpg
- S file 6/S4-7.jpg
- S file 6/S4-8.jpg
- S file 6/S4-9.jpg
