# Supplementary material for: De Novo Transcriptome Analysis Provides Insights into Immune Related Genes and the RIG-I-Like Receptor Signaling Pathway in the Freshwater Planarian (Dugesia japonica)
Source: PLoS One. 2016 Mar 17;11(3):e0151597. doi: 10.1371/journal.pone.0151597 (PMC4795655; doi:10.1371/journal.pone.0151597)
Supplement: S7 File — (TXT) [file pone.0151597.s007.txt]

C-lectin
>comp3250_c0_seq1 len=1078 path=[0:0-1077]
CACAATTATAGTTTATTTTATTGTTTGAATAAATAAAATGTTTTATTTCAAATTATTTTG
TCACAAATTTGGTCTTATTGAACAAATAGTCCGAATTCTATTGGTACATGGACCATCTCT
CCATGTTCCTTCATCCATGTAGTATGAATACAGACAATTTTCACCTCTGGCTCCATTGGG
TTCATTGACAGCAAAATTTTTGTAAATTAATTGCCTTCCATTTGAATCCGTCCAAGATCC
TTCTTCAGTGTGATCATTCCCATCTATCCAATAATAAGTAGCTACAACCCTTTTAGCAAA
AGCTGCAGCAATTGAGTTGTCTTCTACACTGTTAATTCGAATTAATTGCCCTCCTCTAGT
TCGGCAGAACTGTAGAGCTTCATTGTAAGAATAAACATCAGATGACACCATTAAAAACCT
TTTATCTAATTCATAATACTCTAAAAATGGCATTTGCAAAGGACTAAATGCACATATTGC
AAATAGATTTTTATAGTTACATGGGAAATCATTCCATAAACCATCTATATTTAGATAACC
ATTTAAACAGTTTTCATGAGTTCCTCCATTTGGTTCTCCAGGATGAAAGCCTTTATGTAC
AAGCGGATTATCATCCGAATCGGCCCATCTTCCTTCGGTTTTAGCATCACTTCCATCGAG
CCAATAAAGATCTGCAATAATCCGCCTTGCAAATCCATGAATCAAAGCATTTTCTGCTGC
ACTATTTGCTCTAACCATTTGAAGATCTTGTGCTTTACAATATTCCGAAGCTTCGTTGAA
TGTAAGTCTTTCAAATGATGCAATTAAAGTATTTGGATAAAATGTTTGAGGTCTTGAATT
TTCTTTATAGCAAATTGCCCATAACTTATAATCACAAGGATAATCATTCCAGAGACCGTC
AGCATTGAGAAATCCATGTCCACAATTTTCTACTCTACCACCAGCCGGTTCTCCTCTGAC
AAAATTCCTATATTTCAATGGCTTTCCATCACTGTCCACCCAATTTCCTTCTTTGTCAAT
ATCATTTACATTTATCCAGTATAAATCTGAGACTGTTTCTCTTGCAAAACTGTGAACT

MBL 
>comp11867_c0_seq1 len=366 path=[0:0-227 228:228-244 245:245-365]
ATCACATTTAATATCATTCCAAAAATAAAGCCCTTGAACACAATCTTCGTTGTTTTGATA
ATTATTTGGCTCTCCTACTTGAAATTTATTATATGTGATAGGTTTTCGATCAGAATAAAC
GAATTTCCCCTCAAATTCTACATCATTAGCATCAATCCAATAAAGACCGATTCCATATTT
TACAGCGAAATTATAAATCAAAGTATTGAACTGATCATTGTCTATTTTAACAAGTTCATA
ACCTGTTCTTTGGCAGAGTGATTGGGCTTGGAAAAACGTCATTTTTTGTGAGAAGAATAT
CACATCTTTGTCTAGAACTTTTTCACTATTAGACTTTTCGATTATTATTGCGATAACTAA
CAGAAA

A2M
>comp5655_c0_seq3 len=1766 path=[8147:0-103 7365:104-1238 3919:1239-1273 6046:1274-1327 4008:1328-1371 5973:1372-1397 4078:1398-1674 4355:1675-1688 9122:1689-1700 9134:1701-1722 5792:1723-1723 4404:1724-1761 5741:1762-1765]
ATAATTTAACTGGAAATTTGAAAGTTATTAAGTCTTATTTTATGGATATTTATGTTCCAT
ATTCAATAAAATTAAGTGAAAAACTCAAATTGCCAGTTAAATTATTCAATTATGCTGACA
GTTGTTATGAAATTTATGTTCAAATCAATGTAAACACAACCGAAATACATATACTTGGAC
TCAAATCGTTTACAGTTTGTGTTTGTGCAAATGATGAGAAAATTGTTTATTTTAATATTC
AACCAAAAATAATTGGCAAACTGAATATTACAGTGGATTCAATTTCAAAATATTCAACAT
TTTGTTCCGAAGATCAACTAAAAACAAATATTGAAATGTCGGATTCTATTCGTCGTCAAT
TACTTGTAGAACCCTCAGGTGTGCCCACCGAAACAACATTTTCTGAATTGATATGTAATA
AAAATGAACAGCTTGGAATTGTAAATGTATTTACAATTCCAACAACAATTGTACCAGGTT
CTTTGAGATCGTATGTCACATTCAACGGGGATGTTATGGGACAAACATTTGATAATCTTG
ATAAACTTGTAAAAATGCCATATGGCTGTGGTGAACAAAACATGGTTGCTGTTGTACCAA
GTATTTATGTTTTAGAATATTTAACAAAATTGCAAATAAACAATCCAGAATTAATTGTAA
AAGCTAAACAATATATTACACATGGTTACGTTAGACAATTGACATATAAACACAATGACG
GGTCATTCTCAGCTTTTGGAAAGGTTGATAAATTTGGTAACACTTGGTTAACAGCTTTTG
TATTAAAATCTTTTTCGGACGCAAGTAAATATGTAAATATCAATAATAAAATGCTGATAG
ATGCAGTAAAATATTTAGAAAGTATGCAACAAAACAATGGTTGTTTTAGGGAAAATGGAA
AATTGTTAAGTAGTACAATGGCTGGTGGTGTGAGACGAAATGACAATACCGATGACAGTT
TACTTACTGGTTATGTATTGATATCTCTCAAAAAAATAAAACTCGCAAAAACAACCTTTA
ATATTTCAAAGGCTATTGAATGTATTCAGTCTAGCTTAAAATCCGATAAATCAAATTTTC
GATTAGCATTATTAGGATATACACTTTCACTCTATCAAAAGTCTTCTAAATTTACGATTG
ATATAGTTAAAGAATTATTAAACCGTTCGATTAATGTAGGACGCTATCAATATTGGCCAT
TTGACAAAGACGCTGCAATAGAACGAAAATCCAACTCAGCAGATATTGAAACAACAGGTT
ATGCTCTTTTAGCATTACAAGAATATCAAAGTTTATCTGATTCATTAAAAACTATTTACT
GGTTATCCAATCAACGAAATAGTCTTGGTGGGTATTATTCAACTCAGGATACTGTTGTAG
CTCTTAGTGTTTTAGCAACTTTCGCTGAAACAATTGGTTTATCAAATAATGTCAATTTAA
ATTTATCGATTACTCTGAACAACGAGAAGAATTATAATGATCTAATAACAACAGACAACA
GATTAGTTTCACGAACATTCAATTTAGGAGCTGAAAATATTTCATATATTTCAATAAAAA
CTAATGGAACTGGATGTGTTTCAGTTCAACTAATATCTTTGTACAATATTCAGAAATTAT
ATTCGGCAAAGGAAACTTTTAAATTATCTGTCAAACCCGAGATAATTTCTGTAGAGCAAT
GTAATATTCGAAAAATTAAAATCTGCTTTTCGTATTTGAGACGTGATAAAGATTCGAATA
TGATTTTATTAATCATCAATTATCCG

TRAF
>comp12242_c0_seq1 len=583 path=[0:0-369 721:370-582]
TTTCGATTTTCGAAAGAGAAAACAATTTTCAATGAATCATCTTCATGTAAATAGTTGTCT
TCATCAGATAATATTTCCGATAATTTCACGAAACTTGGTATTCCAGATCCGAGATTGGCA
TTATTGATTGGCTTACCATAACAAGATCGATTATTATCTGGTTTCATTTTGATTACTATA
TTTTCCCGATCTCTATTATTGCTAAGCAAAGTTAAAGAAACTTTCTGTTGAAAGGGCCAA
GACAATTCCTCATCATAATCACCTTTCATTATAACAAAATAAATCGAAATATAATTATTT
TCACTTTGTCCGTCACCGTTTGGATAAATTTTCAAACACATTCGATAACCCGGTTGATAC
AAATAGAAGGCCTCACTGACTATTGATTTATTCAAACCGATTTTCGCTTCATTAATTTTT
GATTTGATATTTCTAATAACCCACGTACAAATTCCATTGATTACCGATAAATCATTAAGA
AAATTTCCACCAAGAATTTGCTTATAATTATCAATTTCTGATTTTATCATGTTTACATCT
ACAGAATTTTTATTGGAAAACGTTTGAATTCTCTTTAATTCCG

>comp4820_c0_seq1 len=1623 path=[0:0-749 750:750-1272 1623:1273-1279 1280:1280-1622]
TTTGAAATATTTTTCATACAAAATTATTTTATTATTTCAAGATTTTTCTTTAAATGTCCA
AATCTTCTGAGAATATTAAATGTTGGTATAAAATCAGTAATAATAAAATAAAAATATCCA
GTGATGCGGCTTCTGAACATGATTTTAGAACTCAAATGTGTACAAAATGTAAATTTTCTA
TCGTTTCGACTACATATCAGCAACCTGATTGTGGTAGTAGATATTGTCAAAGTTGCTATG
ATGAATTAGATTATAAATTCTACTGTGATGTTTGTCAAAGTGATAAACGAGATGATTTTA
TTCATAAGAAAGAATCGATATTTCTAGACAAAGCTTTGAAAAGAGATATGGAAAAAGAAA
CTGTAAAATGTCCTGATTGTAAAGTATCTACAAAACTTTTTAACCTCGAGGCGCATGTAA
ATAATTGTTCCGAAGGTTGGATTCATTGTTCCAGTTGCAATAGTATGGTGAAAAAGAAAC
TAAAACACAAATGCGAAGGACAAATTTCAAGTTTAAAAGCGACTAATTCAGAGTATGAGA
TTTGTTCTTCATGCGGAAAACAATGTTCTAATTTGAAGGAACATCTATCTGAATGTACGA
TAAACTGGACAGTGAATTGTCCATATGGATGCAAAATTGAAGAAAATTCAAATTTGCATA
TTCATCGGGAAAAGGAGCATTTATTTCATTTAGACAAAGCTTGGGCAATTATGCAGAGGC
ATAATTTAACGGAATGCAAGGAGGAGGATTCATTGAAGTTTGTGAGCATTATGGATAGTG
TTATTGATAATGTAAAGAAATCATTGGGTATAGAAGTGAGCAAAGTTGATGATTTGGTAA
AGGACATGAAATCATTGAATGAAACAATCGGAGACGAAATATCAATTTACGAATCTATCA
AAAGTACTTTAAAATCGCAAATTTCCGATTCTTTATTAACAAGTTTTGATGGCACGATTT
TATGGAGAATCGATAATTTTTCCGAAGTGAAAAGCAAGGCCAAAGACGAAAGTCAAAAGA
GTATTTTCTCACCACCATTTTACACTAGTAGATTCGGCTACAAAATGTGTTTGAGACTGT
ACCCTAATGGAGACTCTACAGCGAAAGGTGTAGCAATGAGTCTGTTTTTAGTAATTATGA
AGGGTAATTATGACAGTCTTTTAACTTGGCCGTTCAAGCAAAAAGTTACATTTATTCTTC
TCGATCAAGATTTTAAAACAAATATGATTGATGCATTCGTTCCTTGTGATAATTTAACAA
GTTTTGCCAGGCCGAGAACTGATATGAATATTCCATCCGGAAGTTCGTATTTTATTAAAT
TCGAGGATATGAATTTACACAAATACGTTAAAGATAACACTATTTTTATTCGATGTATTA
TTGATTGTTCTGATTTGCATGAATAGTTTCTATTCATTGCAAATTCATTGGATGATTTGC
TGATAATTTTGTTTGAATAAATTGATCGATGTGAATAATTTTTTTATATTAATTTTTCTA
TTAATTAGTCTATATTAGTCCTATCATGATAAATATTGATTTATATGTAATTTTTTGTTC
TCATGTATTTTTGTTCATTATAAGCTTCATTATAAGCTTCTTGTTGCTAGCAATTCATCG
TGT

>comp4190_c0_seq1 len=1332 path=[338:0-23 362:24-54 393:55-138 2304:139-195 534:196-226 565:227-242 2903:243-249 588:250-617 2979:618-707 2992:708-1042 3132:1043-1055 1784:1056-1072 965:1073-1096 1301:1097-1118 1011:1119-1331]
AAAGATATTAATCAGGATAATGCTACTAACAAAGAAATTGGAAATTTAGTGGTGAAATGT
CCATTTTTATCATGTCCACATAGTTGTGCTCTGAGAAATATGGTTGAGCACATTGAATCT
TGTGAATTACGTGAAATAATCTGTGAAAAGTGTGGAATTAAATTCGGTGCGAAAGAAAAA
GCCAATCATGATAAAGATAAATGTGAAATGAGAATGGTCAATTGTGAATATTGCGGAATA
ACTATGAAATCTAAAGATTTGAATATTATTCATTTGAATGCTGATAGAGATGAATTGTGT
TCCAAATATGTTGGCATTTGTTCAAATAATTGTAATGAAACTCGTAAAGTTAATTTAAAA
GAACATTTGAAAATATGTCCAAATAAAAAACTCGAATGTCCTTTTCATCAATTTGATTGT
AAAATAGATAAAATGACAAAAGAGAAATTGATGAAACATTTGGACGAAGAATATTTCAAT
CACACATCATCTCTGGTAAATAAAGTTAAAGATTTGGAAACGAAAATTAATGATTTGGAA
TCAGAATTGCACAATCAAATTCTAATAACTAAAGAATTGTTCGAAATGAATAAGAAATCG
AGTGAGTCGCGTTTGAAAGTTGAAAAATCGATAGAAGAATTGAAAAAGAAAGCTCCCGCT
ACAACAATCCAAACAGTCGATAATAAAAATGTGATTTTCAGGAATGCATCTTTCATTTGG
AAATTTATAGATTTCGAAGTAAGACGAGTTGATGCGGAGAGTGGAGGACGCGTGTCGGTA
ACAAGTGATGCGTTCTACACCAGCGAATTTGGATATAAAATGTGTTTGCGTGTTTATCCC
GCTGGAGATGGAGTCGGGAAAGGTACGCATCTGTCTGTGTTCTTTGCAATAATGAAGGGA
GAGTTTGATGATTTGTTGTCCTGGCCATTCAAACAGAAAGTAACTCTGAGCATATTGGAC
CAAGAGAATGGCAGCAAACATCATTCCGACACATTCAAACCGGATGCCAGATCAGCGTGT
TATCAGAAACCAACAGATGAATGCAATATCGCATCGGGATCTCCTAAATTCATTTTGCTC
TCCTTAATAATGAATAATTCAATTTACTGTAAGAACGATACGATTTTCCTCAAGATTGCG
GTCGATACGATGGGCATATCTAAACCGTAACGCTTACATCATCAATTCGGATCGTAGTTA
AATTGAACCACAAAATAAGATGATAGAGTTATTAATTTGATTTCTTGATTAAATCAATAA
GGCAAACGCAACATAGGTAAAAGCATGATTCGAATTTCGCCATTTAACTACAGAAATTGA
TGTATTAGTGTG

>comp13793_c0_seq1 len=403 path=[0:0-166 427:167-177 178:178-402]
CTGAATTAATGATTCATTATTTATCAATTCACTTAGTTTTATCAATTTGTCAGTTCCTTG
ACCTGTATTATTAATTTCAGTTATTGGTTTATTCCAACCACGATCTTTCGAAAAATCTTC
AAATCTTTCTGTATAACTGACATGAACCTCACCAGTATGTTGATTTATAAGATCAAATGT
AACATCTCCATTAAATGGCCATTGTAAAATATCATCAAAATCTCCCATCATTAAATAAAA
ATAAATACCCAAATATTTGCTTTGCTCATGCAAAGCCAAGCACATTTGATATCCATTTTT
ATGAGAATAAAATGGTTCACTGACAATAGAATTATTGCCATTCTTTTTTGCATTTTTCAT
TTTTTCAAGAAAATCATCAATTTTCCAAATGAATTCATTTTGT
  
>comp10759_c0_seq1 len=929 path=[0:0-479 480:480-928]
CACAAATTCCAACAGAAATTGAATTGTTTTCTATAAATCCTTTTGTACTTAAATCTGCCA
ATTCAATGAATTTTGGATTTCCAACTGCTAAATTAAAATTAGAAGTAGGTTTATTTAAGC
CACTTAGATTTCGATTAGGTTTATAGATTTCGCTTTTCGTCAAACTATGCATATTTTTGT
TATAAAGTGTAATTCTCGTTTTCAAAGTAAAAGGCCAATGGAGTAAATCGTCGTAGTTTC
CTTTCATAATCATAAAGAAAATGGAAAAATGAGTACCTTTCCCGATCCCTTCACCATTAG
GGTAAACTTTCAAACATAATTTATAACCTCTTTCAGAAGTATAAATCGGTATACTAAGGT
TTGGATTAGTTTCATTCAGAAACGATATAACGTTATAAATCTTCCAAACAAACTTTCCAT
ATCTGGGAGTTTTATAAATCATTTTTATATTTGTTACAGCATTTTTCAAATGAATTATAG
TATTTTGAATTTCTCGAATTTCAAAATATTGATTTTCTTTTTCAACAATTGTTTTAGTTC
TTTTCAGTTTTTCACAAAAATTTCTGAATGATGTTTCTATTAATTCTCTATGAAGATCTC
TTTCTGTGCATTCCGACGTACTTACTAAAACGTAGCCATAACATCCGAACGGGTGAAAGT
CACAAATTTTCGGTTTTCTTCGACAATTTTTAAAATGTTGTTTAATAAGCACATCTTTGA
GGTCACAATTGGGACACATTGCGTAATATAATTCACATTCTGATGGCTGAAATTGAGTAA
CTTGTAAATGTTTCGTTTTTGGAGAATAAACAATTTCATGACAAAATTCACATTCACCAT
AATCATTTTCATTTATATCCGTATTTTTAATTTTATTTTCACCACTGAATTTACAAAATG
TCAGGTGTTCTTTCAAATTAAAAATACGG

>comp14413_c0_seq1 len=1318 path=[0:0-1011 1483:1012-1051 1052:1052-1317]
CCAAACCTTATAAAAATCTTTGTGAAATATTATAAGGTTTGGACAAAAGAAAAATTCCAA
ATCTGATCAATGGATAATAGAAATCTTTCAACTGCAGAAAGAGTTAATAAATTACTAGAA
ATTTATAATTTCGAAATTAATGGTGATATTCCAAAAAATTTACTTTGTGAAATATGTAAA
AATCTTCTTATTAATGCTTGTCAGTCTCGCTGTGGATGTAGATTTTGTTCGAAATGTATT
AAAGACTATCTAAGCAAAGGAAATATCTGTTGTCCTGGAAACACTAATGACTGTAAAGAA
GAGAATTTATCAACTTGTTCAAATATTCACACAGATTATCGAGTTATTAGAAAAATTTCA
AAATTACGAGTTAAATGTCCAGAAGAAAGTTGCCAAGTTTATTGTGAACTGGTTGATATG
GATGAACATTTACGATTGTGTACAATGAAGAATGTGAAATGTCCTTTCTTTGTTGTTGGA
TGTAATCAAACAAAAATTATCATCAAAGATATGAATGTCCATCTGCAAAATGGAATCTAT
CAACACAGTAAACTACTGATTGATATTATCAGTAATTTACGAAACGATGTTACTGGTTTA
TTCAAAAAAGAAAATGAACTCCGTAATGAAATTGTGTTGCTGAGAGAAAATTTGAAATTT
CAAAATGAAAAGATTAGTTTATTAAATGATGAAATAGTACAATTAAAGTTGGGAAAAAAG
GATTTGAGTGAACAGCTAGAAACTTTTAAAAATTGCCAAGAAATCAGAATCAAAGAAGTT
TTGGTTGAAGCTAGTTTAGATTTCGCTAAAACAAAAGCGGAATGCATAGAAATGTTAAAT
GTACAGATTTTAAAAGTAACTGAAGATTTTACAAATTATAAAGTTGATATTGAATTAAAA
TTGAAAGAAATTGAAAAGCATTTGAAGAGGAAATTAGATGAATCCTCTGGAATATTCTCT
TGGAATATAAATGGAGTAGCTGCAAAACGAGAGGATAATCAATCAATTTTCAGTGAATAT
TTTTACACGAAAATCAACCGGCATAAAATTAGTTTGCAGTTTGCAGCAAATGGAACCAAC
GATATAATCGGAATGGGCTTTAGTATATTTTTATTCGTATATTGTGGTAATCAAGACATT
GAATTCATTTGGCCTTTCGAGGGCAACATTACAATGAAAATTGTAAACAAATCCAGTCCA
GATGTATTTAAGACAATAACAAAATTTTGTAAAATTGATAAGCCGCCAAACAATTACAAT
TGGAGTGATCCGTTTTATTTTAATTATGATGAATTATACTCAGTTGGACTTGTACATG

>comp19328_c0_seq1 len=651 path=[0:0-650]
CTTATAACTATCAATATTTTGCGTTTGATTAAATTTTTCTACTAAAGATGCTAGTAATGA
TTTTACATTAACTAAATCTTGCTTAGAACTATTTAATGCAAATTGAAGATCAAGTATTTT
GTCTTCTGTGCGTTGTATATAATCTTTTAATGCTTCATATGGACAAAGTGATAAATGTGT
TTCCATTTCATGCAACAATCCTTTGAATGGACATCCAAATTTAGAATGAGAACAAGACAC
TTTTTGGCAAAGTTCCAAATGGGCAGACAATTCTTTTTGCCTAATAGGAGGACATTTCGG
ATTCTGTGGACAAGGCACAAAAGAAAAGGCACACGTAACTTCATGAATACTTCTGCTTCC
AAATCTGATAACCTCTGGACAACCATCTTCATCAATCTCATACATCGATTGATCTGGAGA
TAATTTACAGCCATATCTGCATCGTATTTCTAATTGATTAATTTGATCAAAGAGAGATAG
ATTTGGAATAATATACTGAAATTCTTTCTTGTCATATGGACAGGCGCTTTTTCCAACTGT
ACAATTTTTACAGAATGAATGTCCACATCCTGTTGCTAGAACTGGATCTAAAAAAATATT
TCTGCAAAATGGACATTTAAGACTATCATTAATAGTTGTATTAAAAATTGA

Tolloid-like
>comp18577_c0_seq1 len=399 path=[0:0-398]
ATCGTGATTATATTTGATGTATTCTCCGTCATTTTTCAAAATCGTTTTATCATTGGAATT
ACAGCCAAATGCTTCACTTTTATAATGCATTACACTGTTTGTTTCATAGGGACCATCAAA
ATCACATCCAATGCATTTTACAAACTGACTACATTCACTTGTCAAAATATTTTCCCAATT
TATTGAGATAAACAAATCTCGATCTTTACGCATATGAGTATGCATAAAACCAAGAGCGTG
AATGAATTCATGTTTTACGGTTCCTTGAGAAAACAAACAACTGGGATCTTCCAGATTTAA
TGGTTGATTTGGTCCTGTAGTATACCCCAAAAGTGAATAACAACCTTCAGATTTAGAATT
GATTTCAATATAATGATTTGCTCTAGATTCTTGAAATTT

TOLLIP
>comp1933_c0_seq1 len=1034 path=[0:0-1033]
CATTATTTACGTTTTTTTTAAATTTATCATTAAAAATTGGAATCTAATTTATGGCTTCTT
TGGATGTAGTAGATTCCCCAAGAGAATCAATAGAAGATAAAAGAAAGCGGTGTTTATTGG
GTGAATTGCCAGAAGATTTTTTACGAATTCCTAATCCAAATTTCAATCAAAATGCAAATC
AAAATAATACTAATGTAATGATGTATCCACAAGTTCAGGTCTTGCCGACACCACAATATA
TAACTACTCAACAGCTTGAAATTACCATAATACAAGCAAGGCTTGCAAAAAATTATGGTA
TTACAAGAATGGATCCATACTGTAAAGTAAGAGTAGGTCATAAAACGTATGAAACTGTAA
CTGCTTTTAATGGATCTAAAAATCCTTATTGGAATAAAAAATTTTTTTGTCCAATACCGA
AAGGAGTTGAAGCTATTCATATTTCTATTTTCGATGAAAAAACTATGAGTGCAGACGAAG
AAATCGCTTTTTGCGTTATTACATTTCCTCCTGAAATTTTCAAAGGCAATGTTATTGATA
ATTGGTATCGTTTAACAGGAAAACAAGGAGAAAATCAAGAAGGCCAAATTAATGTAGTTT
TATCAATCAAAGAAGTACAAATGATGCAACAGCCAACTTATCCAGTACCTGTTAGACAAA
TGGTAGCTCCAGGATATGTAATGCCTGTACAACCACATGTTAGACCGGCCCCAGTTATTA
CTGATGCAGACGTGGACCAGATTCATGAAATGTTTCCTACAATTGAAAAGAAAGTGATAA
AGGATATGCTCGTAGAAAATGGAGGTAATAAAGAATTGGCGATATCAGCTTTATTGACAC
TATCAGATGACGGAACACAACAATAACATTGTTGAAAATTATATTCATTGTAACTTATTA
CCAATTCTGTGATGAAGTACAAATTATAAATGACAAAATTACTGATGATTTCGTTAATAA
ATCTTTCAATTTTGATATTTAATCTGTTTTTTAACTGTCGTGTTTATTTAGCTTGTAATA
TAAATATATAGTGC

RIG-I
>comp12120_c0_seq2 len=1115 path=[0:0-1051 1052:1052-1114]
AAGTAATCCTGATAAATTATGCAAAAGAAAACCACCCAATCACTCAAATAATATTATTTG
TTAATGCATTTAATTGACTGCAATAATTCTCGAGCTCAGCAGAATTCAAATTTTTAAGTG
AAAATGTAAAAGTTCTCCATGATTTAAAATGCATCATATCTCCGTCTGAATTAGTAGTAC
TGCAACAGTCAATTTTTAGTTGAAAAAACGGGTTCTCTCGATAGTAAATATAACTTCCTA
ACTGATGATTTTTACAGCCGAAACAAAATACTTTCCCAGCATTTTTGTAAGACTTTTGCG
CTCCATAACACTTGTTTTCTTCTTCACGAATAGTGAATTTTTTTAAAAGTTTTGGATTCA
TGCAAATTCTATGACAACCATCTAATAATCTAAGATCATCCGAAGTACAAATTTCGGTCT
GACAGCTTCTACAGGTAAATTTCCATGGCTTACTTTCAACTGTATTATTTATTTTGTTTG
CTGTCTCACAGTAGTACTGGTTTTGAAATTCTTCAATCTTTAAACGTCTTTCATTGGGAT
CACCTTTTTCAAACACTTCTATTGATTCCATCATCCTATTCCTACGATGTTCATTTAGTT
TTTCTTTTTTTTCTAACCAATGAAGCATTGGAGGTAAAACCAGAATGTATTTTGAATCAG
CGGCTCGTAAACGACCCATCCTTTGCACCATAGAGATCTCATTTGTTACATGTCCGTAAG
AAATTACCATATTACACAAGGCTACATTTAATCCTTCTTCTACAACAGTTGTTGCAACAA
GAACTCGAGTGGACCCATTATGGAATCTACTAAGTACATGATCATCGTTCCCTTTAAGTT
CTGTTTTAGCACTGCTTCCAACAATAGCTTCTGCTTTAATGGATTCATTAATATTCATTA
AAATATGAACTAGATAAAACGTGAAATCAATTTCTCGAACAAAAATGAGAACTCTTGAAT
CAGGTTTTTGAATTTGCTCAATAATTTTATCAGTGATAACTTTTATTGCAGGATTATCAG
ATTGTCTATGTTTTCGGTTTAAGATATTTTCTAGAAGCAATTAAAAAAAGTTCTTAAAAT
AAGAGTTAAATTGAAATTAGGAATGACAATCTGAT

P38
>1 >comp797_c0_seq1 len=1473 path=[1523:0-220 90:221-400 1486:401-413 283:414-469 1860:470-1472]
AGCAGTTTATTATTAGTTGAAAATTTTTATTGTACATCTTAGTAAACAAAATATTTCTCA
CTAATAATATTCGTTTCAATTTTTCGTGGGACTCTATGATATTGATGCTGTGAAATATAA
TATCTAAAAAGTATTGTGATTTTTGTGTTTTACCCAATGCCACGTAAAACTTGGTGGAAT
GCCCTTAATTGCTGCTCCAGCACTCACAAAAAACCTCATTTAGATAATATGTCCGAGTTC
CAGCTGCACAATATCGCTCATTCCGATTGGAACGTGCCTACTCGATACGAGAACCTGAAC
CCGATTGGCCATGGAGCTTATGGATCAGTTTGCGCGGCATTCGATCATAAGCTACAGCGT
CAGGTAGCTATCAAAAAATTGGCCCGACCCTTCCATTCTCCTGAATATGCGAAAAGAACA
TATAGAGAACTCAAGATCATTCATCATATGGATCATGAAAATATTGTTTGCCTAATTGAT
GCGTTTACTCCTCAAACAACACGAGGAACATTCACAGACGTTTATCTAATTACACCTCTT
ATGGGTGCCGACCTCAATGCTATTATTCGAACTCAAGAATTACTGAATGAACACGTACAA
TTCCTTGTTTACCAGATTTTACGAGGTCTTAAGTACATGCATTCTTCCGAAATTATTCAT
CGTGATTTAAAACCTTCAAATATAGCTGTTAATGAAGATTGTGAATTAAAAATATTAGAC
TTTGGTCTTGCAAGGCAGACTGATGAAGAAATGACTGGATATGTCGCAACTCGGTGGTAC
CGTGCACCGGAAATAATGCTCAGTTGGATGCATTACACAAACAGAGTCGATATTTGGTCA
GTTGGGTGTATAATGGCGGAATTATTCACGCGGAAACCGTTATTTCCGGGAAATGACCAC
ATTGATCAACTAAAGAAAATCATGGAATTAGCTGGCACTCCTGATAAAGAGTTTATGAAT
AAAATTGTCAGCGAAGATGCTAGAGCCTTCATTCGTGAGAAAATCCAAACCTCGCCCCGT
AAAGACTTTAATTCTTTCTTTTGGCAATTTACAAGAGATGAAAATGCTGTGGATTTGCTC
GACAAAATGTTAGTTTTAGATCCTGATCGTAGAATCAGTGCTGCAGAAGCTTTAGCTCAT
CCATATCTTGCGGATTATCACGATGAGCATGATGAGCCAACAGCTCCTCTTTTCGTTGAT
CAAATGGAAGGTAGAACGGATGTCGATCTAGAAACTTGGAAGGATACCGTATGGAATTTC
ATACAGACCTTCAGCCCAAGAATCAGTAGCCTCATTCAATCTGATTAATACTATTTGTTT
ATCCGTTAATTGCTGCGAATTTGACGCTGTGATGTTGAATAATTATCTAGATTCAAAATC
GTACATGAATAAATGCGTTTGATATTGCTTGTAGCATGAGTGATATATTTGATAACATGT
CATAAAATCGGTCACATTTTTCTATTAAAAAAA

LPS-induced TNF-alpha factor
>comp2752_c0_seq3 len=684 path=[0:0-563 564:564-575 576:576-683]
TTTGGTTTCATGATGTTATATTTTCAATATTCTAATACATAACTATATTATTATATAACT
ATATTTTTCCATACATAATATATACTTGACAATTACATACTATTAATATTAAAGTTATGG
TTTTTGCTGTTATACCATTATAAAAATCACAACATTTTCACGAATAAAACACAAATAAAA
AATTTCTGTAGAATAAAACATGAAAATGAAGAAGTTTTAACATTTTTTAACGGAATATAA
TTTGTGGCTGCAAACTGGACATTTATGGATTTCATCTTGAAATCCGGACATACAGAATGG
AATGAAACAGCATCCCATCGGTAGAAATAAAAAAAATATGAAGCACCATAATACTGCATA
ACATCCGATTTTATATTTGATTTTGGGAGTAACTTCATTTCCACAACCGTCGCACCTGGT
TTTCGTAGTTTGGACAATAATACGTTCAGTATGTACAACATTCTTTTGGTAACCTACTGG
TTGTTTGCTATGCGGTTGATCTGGTTGATAATACACGACAGGTTGAGTAATAACGAATCC
TGGTGGAGGCGCAGCTGGATAAGGTGGTGGATAAGCTGGTGGATAAGCACTTTGTTCTTG
CATTTTCAAAAAAAATGAATTCAGAGTAGTAAAATTCTATTATCTTTAGTTATATATGTA
ACGTTTAAAAGTGTTTATCCACCA

pi3k-like protein
>comp24438_c0_seq1 len=434 path=[0:0-433]
CTTTAACAGTATATTCTTTCGATATACTAATGATACATTTAAATTTATCGGTAGTTTTAT
AACTAATTATAGATGTTATATATAAATTACTCATTGATTGAAGAATTTGTCTAATAGTTA
GTGTAGTGTACTCATTATAATCTGCTCCATATTGATATAGTAAAACTTCATTCTTATTAT
TCAATAAATTTTCATGCTCGCTATGAACAACTTCCAAATATGATTTTCTAGCAAACAACA
ATTCCAAATCATCATTTTCTTTCGGAATATTATCTAAATTTAATCCAATACAATGATTGA
TAACAGATGTCAACTGAGATTCAAGTTTATTTCCTTTCCGTTCTAAACAGTTTAAAACAA
AATCCATCAAATTTAAATTACAAAGAAGTTGTGATTCATCGTAATATTCTTCAATTTCAG
CTTCTTTGTAATTT

AKT
>comp3600_c0_seq1 len=1998 path=[0:0-1997]
ATTTGATACCTTTGATATTGGCGTCAATTAATATTATCTGACAAATAGTAATAAAATTTT
ACAAATCAATGTCATTAACAAATGATATTCACAACATATACCAGAGACACAACAAACTGA
ATAAAATATTATATCAACAAATAAAGAGAAACGTTAAAAACAAGTCCAATAGTTGAAATA
CTAATGGACAGCTTCTCCTAAACTATGTGAACTAATCATACTGCCTAAACTTTGTTTACT
ACCATGAAAACTGAATCTTTTGAAATAAGGCCCATCTAAAATCTGAGAAAGGTAGTTGCT
ATTAGTTTTAGGAGGAGTCAATGTAACTGGTTCTTTTGCAAATTCATCCGGAATGTATTT
TGTGTCTCTTTCATCAACAACATTGGGAACCCAAGGTGGAGAGATTTTTTTTTTTATAAG
AAGATCCCAATCAATATTTTCAAAGAAAGGGTGAACCATTATTTCAATAGCATCTTGAGC
ACCTCCCCCTAAGCGTTCATTGGGATTTTTAATCAATAATCGGCTGAGAATATCTTGTGC
TGATGAAGTAATATGAGAAGGTAACATAATATTTTCTTGTAAGATAAGTTCAAATAAAAT
CTCGTGATCAGTAGAATAGAAAGGTAATCTACCGCACATCATTTCATACATAACAACCCC
CAGCCCCCACCAATCAACTGATCGACTATAATCATTATCAAGTAATACTTCAGGAGCTAA
ATATTCTGGAGTACCGCAAAATGTTTTTGTAAAAGCTCCGTAACACATTTCTTCTTTACA
CAGCCCAAAATCAGTAAGTTTGATGTGTCCTTCACAATCCAACAACAAATTTTCTAGTTT
AAGATCTCTGTAAATAACATTTTGGCTATGTAGATAACCAATAGCTAGTAAAATTTCGGC
AGCATAAAATTTTGTTCTTTCCTCAGTGAATTTTCTTGCTTTACTTAAGTGATAATAAAT
TTCACCACCATTAACATATTCCATAACGAAGCATAGACAGTCAGAAGTGGTAAATGAATA
TTTCAACTGTGTCATAAAGGGATGACGAAATTGTTGAAGAACACGACTTTCGGTTTTCGT
ATGTTCTACTTCATCTTTCTCAATTAAAACTGCCTTTTTTAAAATTTTCATCGCATAAAA
CATTCCAGTTTCTTTTTCTTTACATAAAATAACTTTTCCAAAAGTTCCTTTTCCCAATAA
AGCTAATAATTGAAAATCTTGTAATCCATACCTTTTAACAGGTCTTCGAGATACTTCCAA
ATCAACGTTTTCTGCTAAATTTACATGAAGAACAGTTATTGAAGCTGGTTCAGGTTTCAA
TTCACGCGCTACAAGTTCAATGGCCTCAATCCATTCAGCTCTGACTGATTCAGATTCTAC
AAAAAACAAACGCTCAACGACTGTAGTTTGTTGTAAACCACGAATTAGAAAAGTAAATGG
TTTTGGTTTATTTAGACATAAAATTTGACAGTCACGAACTGTAAAATTGTTAAGCGGCTG
AGACATATCGTCTTTTGGATAACTTCTGTAGCCGTAAAACGTTCCGTCTTCACGTAAAAT
AAAATATCGTCGTCGCCAATTCTTAATATGTTCCCCACGTTTCATGAGCCAACCTTCCTT
AATAACATCTCTTGTTAATGGTAAACGGTCAATTGTTGGTTTTAACGGACCACCATATAA
AACAGGATTAGAAAGGTATGGTGTTATTGGTACTGATGATCTTTGATCATATTCATGATT
TCTAATAAAATTTGGGAAATTTTCAGAAGAATTCGACGAAATCCAAGAATTCGAATGAAT
GCAAAATGCAGAAGCTGCATTTCTGTAATTATTTCTTGTTTGTACCCTAACTTCTTGAGG
AGATTGACTATCACTTTCAAAATTTAAGGTAGATGTACTCAAGCTTGGAGAATCATCCAT
AGAATTTGTATAATCCATAACAATTTTATGTATTTAAAATTTGACTATATAATATTCACA
CATTTGCTTTATTTAAGC

MAPK
>comp8915_c0_seq1 len=2088 path=[0:0-386 387:387-402 403:403-1026 1027:1027-1086 1087:1087-1087 1088:1088-1721 1722:1722-1749 1750:1750-1784 1785:1785-1793 1794:1794-2087]
TCTATATAAATCTTATATGGTTTTTTAAAATTTCATTTGAAAGTGTAAATATTTACTAAA
TATAGTAAAAATGGGTGATGTGGAGGAGAATATAAAAAATATGCTTAAAGATTCTTTAAA
GAAACAATCACATTCAATTAGCAATAATAACAATGTCGAAAGAACAGAGAGAGGTGCTAG
TAAAATGTTACGAGTTAAATTTGAATTTGACAATCAAACAAGAGCACTAAGTTTAACTCG
TCCAGTAAAATTTGAAGAATTATATCAAAAAATCAGTTTATCTCTCAACAATAAAAGCGG
TTTGATATTGCATTATATCAATCCGAATAAAGAGATATTTGGTCAAATAACTAATCAGGC
TGAATTGGAACAAATTGTTCATTGCGTAGATCACAATAACAAGTATCGTAGTTTAAGGAT
TCTAGTTACGTCAAATATTCCACAAAGAGTTTCTTCTGCATCTTTATCAGATTATTCCAT
TCACAAAGCATATTCTAACAGACCAGATTCACCTCCTCCAGGATATCTTCATCCTAATGA
CGCACATGTTGAACGCAGTACTAGTTTTCCTATATCCCACACCGATGGAGAATTCATTCC
AGAGGATGATGCTATTTCTACTTCGCAATCAGGCGATTCTTCCTATTCTAGTAGTCGACA
GAGTCTCATTGATACAAATTGGGGAGGCAGTGGTAGGCGACAAAAACTCCACAATTTACA
AAGTCATTCAGAATTACCAGATAATGAAGCGTCTGCCAATCAACAGAAAATCGGCACATA
TCCTCTAAGAATTCATCCAAGCAATTATACAAAACCTGAGGGTCGGCAAACTTTACCTCA
TATCAGAACAACAGAAATGTATCAACAAATAATGTCATCCGGTCAAAACAATTCGAATTC
TTCCAATAATTTCTCTAGAGAATACGAGCTAATACAACAGATTAGGTTGGATAAGACAAT
GACGAAATCAAAGACTCCATCTTTAATTGATTATAAGAAAGGACCTTTACTTGGTCGTGG
AGGATTTGGACAAGTATATAAATGCCTTGACTCTCAAACAGGTCGAGAGTTTGCAATGAA
AGAAGTTATTCTAGCATCTGCTACGGGATATACAAGTGATGCTATCAAAAAAGATGCGGA
ATGTTTAGAAAATGAAATTCTCATTTACAAAGAATTAAGCTGTCACCAGAGAATAGTGCA
ATACTATGGAGCAAAACGAGACAATTTAGCAATGTATATATTTATGGAGTACATGGCCGG
GGGTTCGGTCAAAGATCAACTCCGTCAATATGGTACTTTACCGCATAATATTGTAGCTAG
ATATGTGAAACAGATACTACAAGGTCTTGCATTTTTGCATCAGAAAATGATTATTCATAG
GGATATTAAAGCTGCTAATATTTTGAGAGATGTTGATGGGAATGTTAAACTTAGTGATTT
TGGAGCTAGTCGTTACCTAAAGAGTATATCAATTTATAACGTTAGTCAGAGAGTGGCTAA
TTCTAATGAACCGATCAATAAAAGCAAAAACAATAAATGTGGCTTAGCCAATTCATTTTG
TGGAACATTTTATTTTATGGCACCTGAAGTAATCAGAGGTGAACCGTATAGTATATCTGC
TGATATTTGGTCTCTTGGGTCCACTGTGGTGGAAATGTTGACAGGAAATCCACCGTATCA
TGATTTGGAACCATATGCTGCGCTCTACAGGATTGCAAATACAAATAAAATTGAATATAA
ACCGGCAGAGCCAATCTCGAAAGAAATGGAATCTTTTATTGATCAAATGTTTACTTCAAA
TCCTCAAGATCGTGCAACTGCTGAATCCTTGTTGCGTTGTGCTTTCATCACATCAGTTTC
AGCTGACTAATCAACAACCTCAATTCCAGATTATCTATATACATATACATACAAATATAT
ATACAAGTATACAAATACATTATGCTCACGTGTCCAGAAAACATATCAATTTTTTAATTT
TCAACAAACCTTTTATACGGAAACTGCCTTAACATTGATTTATCCGATTTTCTATAATGC
TGCTATTAACACAATGTGTATATTGAATAGGCATTGAAATGTTCCGAG

Tyrosine-protein kinase
>comp12726_c0_seq1 len=1158 path=[279:0-89 1585:90-93 1589:94-99 379:100-643 1529:644-652 932:653-733 1013:734-1157]
AGAATGTGTGTATGTGAAGGAACCTTTTTCGGGATTGCTTGTGAAAGTTGTTGGTACGGT
TGGAAAGGAAAATACTGTGATAAAAAAGAATTTAAAATTCGGAAAAATATTTTTTCTTTG
TCAGATTTTGAAAGAAAAACGTATTTAAAGATTTTGGAATATAGTAAAAATATGCCTAGT
GAATTTTTGATTTTAAAAGAGTCTGACACTTTCCACTCTGATCCGCTTCACAAGCCAACA
TTTATGGATTCAACATTTCAGGAATATATAGCATTTATACATCGATATGCTAGTCGTGCT
ACTCTATTTTCTAATAAACAAATGTGTTCAAAGTTTGGATATTTTGATTATAATCACAAC
ACCGTTTCGTTTGCCACCTGGCATAGAGCGTTAATGTTACATTGGGAAAGAGAACTTTCG
AAAATAGCTTTGAACAAATTCAACATTGAAAACTTTGGAATTCCATATTGGGACTGGATT
GATGCAAAGAAATGTGAGGTGTGTAATAATCGATATGTAGGTGCTACTGGAAATTATGAC
CCTTATGAAGGAATATGGTTAATAGACGAAGGCAGTCAATTTCATAACTGGACAGAATAT
TGTTCACCCCCGGTAGGCAATGCCAAATGTGTAGGTTGTCATTTTCGAAAGACATTTCCT
CCATTAAATCGAAAATATATAGCAACTGAATTTCCAACGACAAAAGATCTAATATTTGTT
CTTCGGCACAGTTCATTTTATTTGAAAGATGAAAAATTGAATCAAAATAGAAATTGTGGC
GCTTTTCATATCGCTCTTGAAGGATTTTGTGGAAGATCAAATGATAATAGTTCACATCTT
TTTATGCACAACAAGGTTCATAACATGGTTCAAGGATCAATGTGTTGTGCTTCGACTGCA
TCAAATGATCCACTTTTCATTTTACATCATAGCAATATAGACAAAATACTTGAGTGCTGG
TTTGATATATTCTCTCCATTCATTAATCAACTTCCTAATCATGGAACCGAACCCGGAAAT
TGTCGAGAATGCAACGTTGTCGGACATTTACCACCTGTGAAACATGCGCAAATGTTTACC
AAAATTGAAAATCTCGGAGTCATATATGATAACGATCGATTTGGTAAAAAAGGTTTCGAT
TGTTCGAGTATGTCAGAG

PLAU
>comp846_c0_seq1 len=899 path=[0:0-898]
TCAAATTGTTAAATTTCAACAGTAAAAATTTTTTCTATTCTTTCATATTAAGAATACTAT
CAATCCAGTTGAAATAATGCGAAATTTTAGTGAAAACTGTTGGAACATTTGAGAATCCAC
ATGGAACTCGTCCATAACTAACAATTCCAACTTGAATGAGTTCATTTATTGAATTACGGC
AAAACATTGGTCCACCAGAATCACCTTTACAAGCAGCAATTGATAAAGCTCCTCTGCCAG
CACAAAAATTAGCCATATTATTTTTCACATTATAAAATTCTTCAGCGCATTCATCATTAG
TTATTATATCTAAATAAGCTTTCTGTAAAAATTGTGATTTCTTTTTCCCATCTGACATCA
TGCTTCCCCAGCCAACAATTTCACAACGGTCACCAGGTTTCAACTCTTCATATGATTTAA
ATGAATTATATTTGATATAATGCACTTCATCATTGGAAATATAACCATTGAATTTGATCA
AAGCAATATCATTTCCTTGTAAATACGCTTTTTGTTTGTCGTATTCAGGATGAATGTATA
TCTTTTTCACTATAAATGCTTTTTCTCTTCCTGTTTCATGAAATAAATCATGTTCACCAA
GAACCACTTTGATTTCGTATAAATCAAAATATCTTTGTCGATATTCATAAAAATCCCAAA
CACAATGTGCGGCCGTCAATACCGTATTTCCATTAATTAAAGTTCCACCACATAAATGAT
CTCCAAACATTTTCAGAGAAACAATTGATGGATATTCATGAATATTTGCCGTGCTACCAT
TTATAATTTTCCATTCTCCAAATACAGTTCCAATTATTAGTAGAAATAAATATGAAATTA
GCATTTTATTAATTTGTAAAATAATTTTCTTAAATAGCTAATTTCATATTTATTTCTAC

PIAS2
>comp12694_c0_seq1 len=3156 path=[0:0-2855 3653:2856-2856 2857:2857-3004 3005:3005-3155]
CCAAAACAGAATCAATTAAGAATTATATTTTAAATTCAATTTCACAACGTGAACTATGTG
ATTTATGTACTATGTTAAATGTACAACCAGTTGGTAGAAAAATACAAATTCAAAGACGAT
TAATTGATTCTGTTTTGGTTGCCACAAATACTGATTTGCTTCATAGGATACTTTTTATGA
TTAACGGAAGCTATAATCGTGACAGCAATCTTAATATTTTAGGCGTCAATCAAGCTATAT
CATCTCAAGCCAGAGATTCAGTTCAAAATAGTAATATGGAAACTGAAAGGAACATAAATT
ATCAAGTGAATGGTTACAATCAATTGACTTCTGTTAATGGAAATACTAATCTCTGTCTTT
ATCGGATATCTAATGAAGTTCTTGATAAATGTCCTATCAATCTACGTTCGGAAATTGTTA
ACGGAATTGATCCATCTAATATTTTCATTCCAAATTACACCAGATATCCAAATGGTTTTT
TCAGTGCTCCTAGTTCTAATCCATCATTTATTAATGGACGAGTTAGTATGCCAAATGTGC
AACTTCCGTACTGTGTTAAAAATACTGTAATAAGTTGTTCACAATTTTACTGTTGTCAAG
TCGTTCTTCATCCTCTTTCTCTATTGATTCCTAAACCAACTCCAAATATTGTACAACCGA
CTCGAATTATGTCAAAAATGCAGTTACAATTCACTCTTTCAAGTAGTGCTCGGCATTTAA
TTACTGCTCATAGAACTCAAGTTAATAATAAACGATTTTTCAAATGGCAAGTTCTTGTTA
GATTTGGAGTATACGATCCTTCAAAACCATTTCCAACATCAAATGACAATGTTTCTGATT
TACCGGAATATATACCTCCATATTTGACATTGTTTGTTAATAATGCCAATGTACAATTAT
GGGATATTTTACCTAGTAATTCAACAGCTAAAGAAGGAAAACGTCATCCACGGCCGATAA
ATATTAGTGATTATTTAAAATTTTCACCGGCTGATGATCAAGGTTCTCGTCAATTAATTA
ACGTTAATTGGTGGCAAACTCCCGGTGTTTATCAATATTACTATTTTGCAGTATATCTAG
AGCGCAAACTTTCTGTAAATGAATTATTCAATAGATTTGTCAATAAAACTCACCATGTTC
AAATGCCAATCAGTTTTACAATGAATTTTATTCGTGAAAAATTCTCATCGAATAATCAAT
TCAAAAAGAAATCAGACGATCCCGGTGAAAATGAAGATGATGATGATTTGGTGATTTCTT
CTGTTCTTCCTATTTCTTTGTCATGTCCAGTTGGTAAAAGTAGAATCACATGTCCTCTTC
GTGGAATTTATTGTCAACATTTACAATGTTTTGATGCTCATTTATATTTAATGATGAATG
AACGAAGATCAGTTTGGAAGTGTCCTGTTTGTGATTCGAGTGCATCATTAAATGAACTTT
TTGTCGATGAATATTTTCTTAAAATTCTACAAGAATTTTCTGGTAATGAAGATATAACAG
AAATTAATGTAAACCCTGACGGATCTTATGTACCAGTTGCAGTTAAAGAAAGTAGAGAAC
ATAAACAACATATAGGAAATATTATATCGAATGTTGATAATATAAAAACGAATAACGATA
TGAATTCGACAGATAGCAGTGATTCAGTAGAAAACAATCCCGTTATTTTAGTGGAAAGTG
ATGATGAAGAAAATTCTCGTAACAAAATTTCTCCAAATAATAACCCTTCGACAAGTGTGG
TTAGTTCAAATAATAACGAAATTGTGGATATTCCAAAACAACAGCAGCAGTCGTCATCAT
CATCTCAACCAGGCAAATCATCTCTAACGATTGATCTCACTTCTGATAGCGAAGGTGAAA
ACGAGAGTAAATCACAACAACCAAAACAACAGCATCAGCAGCAACCAAAACAACAGCAAC
AACACCATCAACAACCAAAACAACAGCAGCAACATCACCAACAACCAAACTTAAGCATAT
CAAAGTTGTCAAATGAAAATAAACCGTCTTTATTCCCTCAATTTCCTCCTCAGCTGTCAT
CATCTCAGAATCGTCCAATAATGACTCCAACTCTGCCTCAACAATTTATAGCAGCTAAAC
TACCAATTAACAACTTCATGAAATCTTCAGAATCCTCCAGAAATGTCAGCACTTTGAACA
ACAACTTTCCTCAGTCTTCATCTTCCGACTCGAGATCATTATCGAATAATCGATATCATC
AGACATCATTTATCAACACTTCATCAAACAACAATTCATCTCAACAGCCAAAGCATCCTC
AGTACAGTTGGTTGCCTCAAACTCAGAGATTTTCTTCATCGAACAGATCGAACGAAATGT
TCAATAACTTTATGCCTCTTTTAAAACCTTGTTATCCCGCTCAAAATTACGTGAACTTGA
TTCGGCCGCAAGCAGTAACAACTCCATTCACCACAATCAATACCGTCACAAATCCATGTG
CGATGTTGCCGCTGTTGCCGAGACCGATTAAAGTTGATCCTCATCTTAATTTTCGCACTG
TTCCAGAGAAGAATCCCAAAGTTCCAATTCAGGCCAATCGGAATCTACAGTCAAAACCGC
CGATATCTAATCAGGAAAAACCTCGACAAAAACTCAGTTCAAAGAGATCAGCATCCATTC
AAAACGAGAAGCGAAGAAGCTCGCGAATTCTCAATCAACACAAAAAGGTTTATCGAGAGA
AAAGTATTTCTGGCGAGGAATCAAAAAGTGAAGACGACGAAGATTTCGACGACAACGATT
CGGATATAGTTAGTATTTGTCGTGTGAAACGTAAAGGCGTATTCGATGAGAGCACATCTT
CCAGCACATCATCGAGTTCCAATCGCAAACGGAGAAGATTAGTGCGTGATCCATCATCGT
CCGACGAAGAGAATAGTAATAAAGGCAAACTTGTTGACAAATCAGATTTAATGACAAATT
TGAAACATCCTCTTGTTATCTTGAATAAACTAGATCCCGTAGTTTTAAAGGTTTATTTAA
AACAGAATGAAATATTGACGAATGGTGTTGGACAGTTGGGAGGAGAGGAATCTACGCATT
CAGTGCCAGGAGAAGAAACTACATCAGGAGAAGCTAATAACAACAGCAACAATTTTATCA
TTGCTAACAATCATAATAATAATGATGATGATGATG

JNK
>comp2310_c0_seq1 len=1553 path=[0:0-1552]
GTTGATTTAAATATTTCAATTCTTAAATCTTAAATAATAATAATAATTAATTTAAATCAA
CATTAATTTTAAATTTCTATTTTAATTTCTCTTAATTTTTACAATCTATGGCTCAAGGAG
CCGTTAATGACAGATTTCATACCGAAGTTATCGGTGATTCTAGGTTTACAATTTTAAATC
GCTACTCTAAGCTGAGGGCAATTGGTTCTGGTGCACAAGGATATGTTGTGGCTGCTATTG
ATTCAGTTACTGGTCATCAGGTTGCAATTAAGAAATTGGCGAGACCATTTCAAAACGTAA
CACATGCTAAACGAGCTTATAGGGAATTTATTTTAATGAAACTTGTTAACCATAAAAATA
TTATCGGGTTATTAAATGCATTCACTCCCCAACAACAACTCTCCGGTTTTCAAGATTTAT
ATCTCGTCATGGAATTGATGGATGCTAATTTGTGTCAGGTTATAAATATGGATTTAGATC
ACGAGCGAACTTCTTATTTGCTTTATCAGTTATTATGTGGAGTGAAGCATCTTCATGCTG
CTGGAATTATTCACAGAGACCTCAAACCCAGCAATATTGTTGTCAAACATGATTGCACGC
TAAAGATATTAGATTTTGGTTTGGCTCGATCAGCTGGAGATAGTTTTTTAATGACTCCAT
ATGTTGTAACGAGATATTATCGGGCACCAGAGGTTATTTTAGGTATGGGTTATACAGAAA
ATGTAGATATTTGGTCTGTTGGATGCATTTTTGCGGAGATGGTATGTGAAAAAATTATGT
TTCCCGGTACCGATCATATTGATCAATGGACTAAAATAACGCAACAATTAGGAACACCCA
GTGACGAATTTCTTAGTCGTTTGCAACCGTCAGTTCGTAATTATGTTCAATCCCGTCCAA
GGACTGTGGGTAGATCATTTAACGATCTTTTTCCAGATGATTGTTTCCCTGAACCTTCTG
TAGAACATCTGACTTTAAATGCCTCATGTGCACGAGATTTACTCAAAAAGATGCTTGTAA
TTGATCCACTGGAACGAATTTCAGTCGGCGAAGCATTAAGACATCCTTATATTAATGTGT
GGTTTGAAGATTATGAAGTTAACGGACCTCCTCCTGGACAATATGATCATTCTGTTGATG
AACGAGAGCTCACTGTAGATCAGTGGAAAGATCTAATCTTTCGCAAAGTAAAAGAATATG
AAAGCCAACCTGAAAATATGTGATTTTGCTGTGACCATAAAATTTTTCTCCGGTAATTTT
TGTTTGTATTAGGGTATCAAATGTACAATATCTGGTTATCAAATTGACATGTCTGTTAGG
ATAATATAGTGCTTCCTATTTTGTTGATTGTAATAAACGGAATGACGCTTTAATGGCTCA
GTAATGTCACAATGTGTATGGGTTCTTATTTTCACTAGGTGTTGTGTTAATGGTGGATGT
ATTGTACAATTTTTATTGGCAAGTTGTATTTAACTGAATATATATTTTTCTTGAAATGCG
CCATCCATATTTATCAGTTGTTGTTCTACAGTTTATGTATATTAGCCACTGCA

DYNLRB-like
>comp3021_c0_seq1 len=380 path=[0:0-379]
ATTAAATATTTATTGAAACTACTGAAAACATAAACAAAAACGTTTAGGAATGTTCGAAAT
TAATCTGTAGGTCCTGAATTACAATGACCATGTAATCTTTTTCCGGTGCAACCATGATTT
CATTCTTTTTACTACGAATACGACAGAATGTCAATTCATTTGATGGATCGATATCACGGA
CAGCACTACTAGCTTTGATAGCTAATTGTCTGATACAATCAATATGTTGATTAGTGGAAG
AATTATCCAAATTTGTTCTAATTGGTATTCCTTCGTTGTTAACGATTATTAATCCTGTTA
CACCTTTATGTGACTGAATTCGTTGGATTGTCTCTTCAATATCTGACATTAGTTTTTCTG
CGGTATATGTAACTATGAAG

CUTA-like
>comp659_c0_seq1 len=491 path=[0:0-490]
TTTTTTTTGAAATCTGTCATCATGATATTAAAAAATCAAACCCATTTATTAATACAACAC
CTAAGAAAATCCTTATCAAAATTTAAGACTAAATATCAATACTTAAAAAATTATAAATTC
AATTTTATGATTTTGTCACACTTTTGATCCAATTCAAATATTCTTGGCTTCCATTATCAA
TGCTAACAGATATGACTTCAGGGGTTTCATAAGGATGCAACTTTTTAACACATCCTTCAA
TTTCACTAAATAAACTTTTCTTAGATTTTATCATCAGCAACTCTTCAGGATCAGTATTGA
TTTTGTTTTCCCACATATACACGGATGTTAGACTAGGTATAATATTTGCACAAGCAGCAA
GACCTTTTTCAACTAAAGAGGTTGCTATTTTCAACCCAACTTCCCTGTTTGGAACAGTAA
CATAAACTACACAATAGTTATTGTCTGTCATTATTTTTCTGTTAAAAATTCATATAAATT
TTATATAGATT
