# Supplementary material for: De Novo Transcriptome Analysis Provides Insights into Immune Related Genes and the RIG-I-Like Receptor Signaling Pathway in the Freshwater Planarian (Dugesia japonica)
Source: PLoS One. 2016 Mar 17;11(3):e0151597. doi: 10.1371/journal.pone.0151597 (PMC4795655; doi:10.1371/journal.pone.0151597)
Supplement: S8 File — (TXT) [file pone.0151597.s008.txt]

Gene             Serial number                   Forward primer                Reverse primer                  Length of PCR product

TRAF6         >comp14413_c0_seq1             F:ACGAAACGATGTTACTGG           R:GTTTCTAGCTGTTCACTC                    165 bp

TRAF3         >comp4190_c0_seq1              F:AGTAAGACGAGTTGATGC           R:TCATCAAACTCTCCCTTC                    174 bp

RIG-I         >comp12120_c0_seq2             F:ATTGTTGGAAGCAGTGCT           R:GCACCATAGAGATCTCAT                    181 bp

p38           >comp797_c0_seq1               F:ATGCTCAGTTGGATGCAT           R:TCTAGCATCTTCGCTGAC                    189 bp

DYNLRB-like   >comp3021_c0_seq1              F:TCAGTCACATAAAGGTG            R:CTACGAATACGACAGAATG                   186 bp (qPCR)

DYNLRB-like   >comp3021_c0_seq1              F:GTCAGATATTGAAGAGAC           R:AATCTGTAGGTCCTGAAT                    286 bp (In situ hybridization)
