# Supplementary material for: De Novo Transcriptome Analysis Provides Insights into Immune Related Genes and the RIG-I-Like Receptor Signaling Pathway in the Freshwater Planarian (Dugesia japonica)
Source: PLoS One. 2016 Mar 17;11(3):e0151597. doi: 10.1371/journal.pone.0151597 (PMC4795655; doi:10.1371/journal.pone.0151597)
Supplement: S10 File — (ZIP) [file pone.0151597.s010.zip]

Archive with 3 entries (2 files):
- S file 10/S10-2.tif
- S file 10/S10-3.tif
- S file 10/
